# Supplementary material for: Knockdown of TACC3 inhibits tumor cell proliferation and increases chemosensitivity in pancreatic cancer
Source: Cell Death Dis. 2023 Nov 27;14(11):778. doi: 10.1038/s41419-023-06313-x (PMC10682013; doi:10.1038/s41419-023-06313-x)
Supplement: Supplementary file 2 — Supplementary Table 1 [file 41419_2023_6313_MOESM2_ESM.xlsx]

## Sheet: by name
Patient number	Date of surgery	Days to last follow up	Months of suivival	Vital status (Alive-0; dead-1)	high/low TACC3	Age	Gender（man-1; female-0）	Tumor location（Head and neck-1; Body and tail-0）	Maximum tumor dimension	Number_of_lymphnodes_positive	Microvascular invasion (No-0; Yes-1)	Neural invasion (No-0; Yes-1)	Tumor differentiation（Poor-1; Moderate-2; Well-3）	Ki67	T	N	TNM	CA199
Patient 1	2013-11-22	2015-03-01	15.4667	1	high	68	1	1	2.8	0	0	1	2	/	2	0	1	364.4
Patient 10	2013-07-10	2013-10-31	41.8	1	low	58	0	1	5	0	0	1	1	High	3	0	2	646.4
Patient 100	2012-12-14	2013-12-15	12.2	1	high	55	0	1	8.5	2	1	1	2	Low	3	1	2	1000
Patient 101	2013-03-15	2015-10-29	31.9333	0	low	64	0	1	4	0	1	1	2	Low	2	0	1	356
Patient 102	2012-05-22	2013-10-18	17.1333	1	high	71	0	1	3	0	0	0	2	/	2	0	1	245.6
Patient 103	2012-11-06	2014-01-17	14.5667	1	low	65	1	1	3.5	0	0	1	1	High	2	0	1	989.5
Patient 104	2014-03-21	2017-06-30	39.9	1	high	61	1	0	3	0	0	1	2	High	2	0	1	1000
Patient 105	2014-01-24	2016-05-15	28.0667	1	low	61	1	0	2	1	0	1	2	Low	1	1	2	65.26
Patient 106	2012-02-09	2014-03-17	25.5667	1	high	54	1	1	5.5	1	0	1	2	High	3	1	2	813.9
Patient 107	2013-07-01	2014-07-15	12.6333	1	high	77	0	0	3.8	2	1	0	1	High	2	1	2	1000
Patient 108	2012-03-02	2018-03-25	73.8	0	low	67	1	1	3.5	0	1	1	3	Low	2	0	1	1000
Patient 109	2014-05-26	2015-05-26	12.1667	1	high	63	1	1	3	0	0	0	2	/	2	0	1	16.64
Patient 11	2012-10-17	2017-09-01	59.3333	1	low	58	0	0	2.2	0	0	1	1	Low	2	0	1	49.72
Patient 110	2012-05-18	2014-06-04 21:36:00	24.93	1	low	73	0	1	2	2	0	1	2	Low	1	1	2	495.6
Patient 111	2013-09-22	2016-01-15	28.1667	1	low	63	1	1	2.5	0	0	1	3	Low	2	0	1	14.99
Patient 112	2013-09-17	2014-10-06	12.8	1	low	68	1	1	4	11	0	0	3	Low	2	2	3	96.35
Patient 113	2012-09-11	2014-10-01	25	0	high	68	0	1	3	0	/	/	1	Low	2	0	1	119.3
Patient 114	2013-04-13	2014-07-01	14.8	1	low	69	1	1	2.8	2	/	1	1	Low	2	1	2	785.6
Patient 115	2013-12-02	2015-06-25	19	1	high	54	1	1	5.5	0	0	1	1	/	3	0	2	506
Patient 116	2013-10-09	2018-12-03	62.7	1	low	60	1	1	2.5	0	0	0	3	Low	2	0	1	214.2
Patient 117	2013-05-22	2015-09-25	28.5333	1	high	61	1	0	3.7	0	0	0	2	Low	2	0	1	159.9
Patient 118	2013-08-27	2017-08-01	47.8333	1	low	58	1	0	1	0	1	1	1	Low	1	2	1	5.47
Patient 119	2012-12-06	2018-10-25	71.6333	1	low	58	0	0	5	0	1	1	2	High	3	0	2	119.3
Patient 12	2013-07-08	2017-02-26	44.3	1	low	58	1	1	/	0	/	/	1	/	3	0	2	15.83
Patient 120	2013-12-23	2017-08-16	44.43	1	low	69	0	1	4.8	0	0	1	1	/	3	0	2	281.2
Patient 121	2013-12-06	2015-03-02	15.0333	1	low	51	1	1	1.5	6	1	1	1	/	1	2	3	197.7
Patient 122	2014-05-12	2014-08-08	2.93333	1	low	64	0	0	6.5	0	0	1	1	Low	3	0	2	1000
Patient 123	2013-12-01	2016-06-01	30.4333	1	low	70	1	1	2.2	0	0	1	3	/	2	0	1	12.65
Patient 124	2013-11-29	2015-03-27	16.1	1	high	69	0	1	2.5	0	0	1	2	/	2	0	1	21.04
Patient 125	2012-12-07	2017-09-01	57.6333	0	high	58	1	1	3	0	0	1	2	Low	2	0	1	150.3
Patient 126	2014-03-10	2016-02-20	23.7333	1	low	55	1	1	3	2	0	1	2	High	2	1	2	59.07
Patient 127	2014-04-29	2014-07-17	2.63333	1	high	52	1	0	3	1	0	1	1	High	2	1	2	0.6
Patient 128	2012-03-09	2012-12-24	9.66667	0	high	67	1	0	5	9	/	1	1	High	3	2	3	397.5
Patient 129	2014-01-24	2014-09-01	7.33333	1	high	61	1	1	1.5	9	1	1	3	/	1	2	3	483
Patient 13	2012-08-15	2014-10-25	26.7	1	low	61	0	1	4	0	0	0	3	Low	2	0	1	825.7
Patient 130	2012-03-29	2013-11-19	20	1	high	59	1	1	1.5	4	1	1	3	High	1	2	3	1000
Patient 131	2014-02-18	2017-07-17	41.5	1	low	50	1	1	4.5	0	0	0	2	High	3	0	2	524.6
Patient 132	2012-11-22	2014-01-16	14	1	high	60	0	1	4.4	1	1	1	2	High	3	1	2	1000
Patient 133	2013-03-14	2016-07-07	40.37	1	low	64	0	1	3.5	0	0	0	2	High	2	0	1	90.86
Patient 134	2013-01-02	2013-04-01	2.96667	1	high	70	1	1	3.5	3	1	1	1	High	2	1	2	9.9
Patient 135	2013-11-27	2015-06-09	18.6333	1	high	59	1	0	5	0	0	1	2	/	3	0	2	27.68
Patient 136	2012-08-13	2016-10-15	50.8	1	low	62	1	1	2	0	1	1	1	Low	1	0	1	14.92
Patient 137	2013-04-10	2017-02-15	46.9	1	high	60	1	0	2.5	0	0	1	1	High	2	0	1	38.04
Patient 138	2013-08-14	2018-04-05	56.5	1	low	59	0	0	6	0	0	0	3	/	3	0	2	1000
Patient 139	2012-12-24	2013-06-17	5.83333	0	low	58	0	0	4.2	0	0	1	2	Low	3	0	2	0.6
Patient 14	2013-07-24	2015-06-01	22.5667	1	low	65	0	0	3.5	4	1	1	1	Low	2	2	3	152.7
Patient 140	2014-03-10	2017-02-13	35.7	1	low	65	1	0	2.2	0	0	0	2	Low	2	0	1	13.92
Patient 141	2013-12-11	2014-07-05	6.86667	1	high	77	1	0	5.5	0	0	1	2	/	3	0	2	335.1
Patient 142	2013-07-08	2018-03-20	57.2	1	low	50	1	1	2.2	0	0	1	1	Low	2	0	1	141.2
Patient 143	2013-11-13	2017-12-20	49.9333	1	low	63	0	1	5	0	0	1	2	/	3	0	2	353.5
Patient 144	2013-09-03	2015-09-01	24.2667	1	high	70	0	1	3.9	0	0	1	2	Low	2	0	1	183.9
Patient 145	2013-08-16	2014-05-07	8.8	0	high	52	0	0	8	0	1	1	1	High	3	0	2	38.35
Patient 146	2012-12-03	2016-02-08	38.7333	1	low	51	1	1	3.5	1	0	0	2	Low	2	1	2	39.47
Patient 147	2012-07-02	2015-05-15	34.9	1	high	46	1	0	2.5	0	0	1	2	High	2	0	1	1000
Patient 148	2014-04-28	2014-08-01	3.16667	1	high	67	1	0	4	0	0	1	2	Low	2	0	1	10.38
Patient 149	2012-05-30	2015-08-03 02:24:00	38.67	1	low	60	1	0	3	0	0	1	2	Low	2	0	1	459.6
Patient 15	2014-01-07	2014-12-01	10.9333	1	low	58	1	1	2	0	0	1	1	/	1	0	1	0.6
Patient 150	2013-04-02	2015-12-01	32.4333	1	high	68	0	1	3	1	0	1	3	Low	2	1	2	560.2
Patient 151	2013-04-30	2018-10-25	66.8	1	high	62	0	1	6	2	0	0	3	Low	3	1	2	371.6
Patient 152	2013-09-04	2014-01-20	4.6	1	low	57	1	1	3	0	1	1	2	/	2	0	1	7.29
Patient 153	2013-07-24	2014-06-20	11.0333	1	high	56	1	1	3	0	0	1	2	Low	2	0	1	422.6
Patient 154	2013-01-29	2016-01-08	35.8	1	low	65	0	1	3.5	0	0	1	1	Low	2	0	1	35.98
Patient 155	2013-08-08	2018-03-20	56.1667	1	high	64	1	1	2.8	2	0	1	2	Low	2	1	2	27.05
Patient 156	2012-08-13	2013-11-01	14.8333	1	high	45	1	1	2	4	1	1	1	Low	1	2	3	3.58
Patient 157	2013-08-17	2014-03-17	7.06667	1	high	56	1	1	3	1	1	0	2	High	2	1	2	845.3
Patient 158	2013-02-25	2013-10-23	8	1	high	66	0	0	3.3	3	1	1	1	High	2	1	2	177.2
Patient 159	2014-02-21	2018-03-20	49.6	0	high	62	0	1	3.2	0	0	0	2	Low	2	0	1	7.25
Patient 16	2013-04-19	2013-12-10 15:17:41	7.85458	0	low	70	1	1	3.2	4	1	1	1	Low	2	2	3	22.81
Patient 160	2013-09-06	2016-04-01	31.27	1	low	64	1	1	2.5	0	0	1	2	/	2	0	1	199.4
Patient 161	2013-05-09	2016-10-17	41.9	1	high	58	1	1	3.7	1	1	1	1	Low	2	1	2	13.07
Patient 162	2013-03-18	2016-03-14	36.4	0	high	69	1	1	3	1	0	1	2	High	2	1	2	103.5
Patient 163	2013-08-19	2014-03-15 15:44:53	6.95521	1	high	73	0	0	3.2	2	0	1	2	High	2	1	2	1000
Patient 164	2014-03-05	2019-05-25	63.57	0	low	66	0	0	5	0	0	1	2	High	3	0	2	93.99
Patient 165	2011-11-04	2018-02-21 21:36:00	76.73	1	low	82	1	1	1.3	0	0	0	2	High	1	0	1	120.4
Patient 166	2012-10-08	2013-10-15	12.4	1	high	67	0	1	3.2	1	/	1	2	/	2	1	2	230.9
Patient 167	2013-01-23	2014-10-23	21.2667	1	high	77	1	0	3.5	/	1	1	3	Low	2	2	3	553.6
Patient 168	2012-10-09	2013-10-15	12.3667	1	high	39	0	0	5.5	0	0	0	2	High	3	0	2	302.3
Patient 169	2012-03-16	2015-06-18	39.6333	0	low	69	0	0	3	0	0	0	2	Low	2	0	1	1000
Patient 17	2014-01-03	2015-12-01	23.2333	0	high	74	1	1	4	0	0	1	2	/	2	0	1	59.64
Patient 170	2013-10-07	2014-10-18	12.5333	1	low	55	0	0	7.5	0	0	1	2	Low	3	0	2	34.75
Patient 171	2012-11-10	2017-02-01	51.4667	1	high	31	1	0	6	0	0	1	2	Low	3	0	2	1000
Patient 172	2013-10-28	2017-02-15	40.2	1	low	67	0	0	2	0	0	1	2	Low	1	0	1	71.53
Patient 173	2013-12-25	2016-08-23	32.43	0	low	63	0	1	3	0	0	1	2	/	2	0	1	94.97
Patient 174	2012-05-25	2013-01-16	7.86667	1	high	67	1	0	4	0	0	1	2	High	2	0	1	52.97
Patient 175	2013-03-27	2017-09-01	53.9667	1	low	63	1	0	3	0	0	1	2	Low	2	0	1	146.7
Patient 176	2013-08-06	2017-11-27	52.47	1	low	57	1	0	6.2	2	0	1	2	Low	3	1	2	1000
Patient 177	2011-12-23	2016-07-07	55.2667	1	high	65	1	0	3.5	2	/	1	2	Low	2	1	2	452.7
Patient 178	2014-02-08	2016-05-29	28.0333	1	high	64	0	1	3.5	0	0	1	1	Low	2	0	1	1000
Patient 179	2013-07-17	2016-02-29	31.93	1	low	77	1	1	3	0	0	1	3	Low	2	0	1	32.66
Patient 18	2012-12-28	2013-08-06 10:35:36	7.38138	1	high	73	1	1	5.5	0	1	0	1	High	3	0	2	101.9
Patient 180	2012-02-23	2012-09-07	6.56667	0	high	60	1	1	3	0	0	1	1	High	2	0	1	1000
Patient 181	2013-12-30	2017-10-06	45.87	1	low	56	1	0	10	0	1	0	1	/	3	0	2	1000
Patient 182	2013-02-17	2015-12-14	34.3333	1	high	47	0	1	2	1	/	1	2	Low	1	1	2	8.5
Patient 183	2012-08-02	2013-08-30	13.1	1	high	55	1	1	2.5	0	0	1	2	High	2	0	1	55.77
Patient 184	2012-07-11	2017-03-21	57.47	1	low	68	0	0	3	4	1	1	1	High	2	2	3	1000
Patient 185	2013-12-10	2017-12-20	49.0333	0	low	56	0	1	4.5	0	0	1	2	/	3	0	2	22.15
Patient 186	2012-12-25	2016-08-15	44.3	1	high	72	1	1	2	1	0	1	3	High	1	1	2	44.24
Patient 187	2013-03-06	2017-05-04	50.67	1	high	70	0	0	7	1	0	1	1	High	3	1	2	1.73
Patient 188	2013-02-27	2014-11-06	20.5667	0	low	72	1	1	3.8	5	0	1	1	High	2	2	3	1.81
Patient 189	2012-11-29	2015-09-28	34.4333	1	low	65	1	1	3.5	2	1	1	3	Low	2	1	2	1000
Patient 19	2013-01-17	2016-06-06	41.23	0	low	52	0	0	6.5	0	0	1	1	Low	3	0	2	887.2
Patient 190	2013-11-06	2016-01-09	26.4667	1	low	64	1	0	2	1	0	1	2	/	1	1	2	30.78
Patient 191	2014-04-09	2017-09-08	41.63	1	low	62	1	1	4	3	0	1	2	/	2	1	2	333.1
Patient 192	2013-01-07	2014-09-18	20.6333	1	high	51	1	1	3.5	6	1	1	3	Low	2	2	3	117.2
Patient 193	2014-01-10	2015-01-12	12.2333	1	high	69	0	1	4	0	0	1	1	/	2	0	1	1000
Patient 194	2014-02-07	2015-12-26	22.97	1	low	58	1	1	4	0	0	1	2	/	2	0	1	2.88
Patient 195	2013-01-18	2013-06-08	4.7	1	high	64	1	1	3.9	0	0	1	2	High	2	0	1	384.9
Patient 196	2013-02-20	2013-12-07	9.66667	1	high	72	0	1	6	0	0	1	2	High	3	0	2	253.8
Patient 197	2013-08-26	2016-11-01	38.77	1	low	64	0	1	2	0	0	0	2	Low	1	0	1	47.41
Patient 198	2013-12-11	2016-09-15	33.6333	1	high	56	0	0	3	1	0	1	2	/	2	1	2	20.35
Patient 199	2014-04-21	2017-02-01	33.9	0	low	55	0	1	3	1	1	1	1	Low	2	1	2	282.1
Patient 2	2013-01-31	2016-02-28	37.4333	1	low	64	0	0	3.3	0	0	1	2	Low	2	0	1	117.2
Patient 20	2012-02-02	2013-12-02 17:10:23	22.3239	1	high	64	1	1	3	1	/	1	1	Low	2	1	2	214
Patient 200	2014-01-15	2015-08-09	19.0333	1	low	66	1	0	1.5	0	0	0	3	Low	1	0	1	326.3
Patient 201	2013-04-15	2015-08-07	28.1333	1	high	55	0	0	4.5	0	0	1	1	High	3	0	2	24.27
Patient 202	2013-10-30	2015-05-01	18.2667	1	high	41	1	1	3.2	1	0	1	2	/	2	1	2	120.2
Patient 203	2013-04-12	2016-05-22	37.8667	1	low	72	1	1	3	0	0	1	1	Low	2	0	1	271.5
Patient 204	2013-07-30	2017-12-20	53.4667	1	low	51	1	0	3.6	0	0	1	1	/	2	0	1	666.5
Patient 205	2013-01-11	2013-12-01	10.8	1	high	65	1	0	3.5	1	0	0	1	Low	2	1	2	11.86
Patient 206	2013-10-25	2016-09-06	34.93	1	low	74	0	0	2.5	0	0	0	2	Low	2	0	1	22.18
Patient 207	2012-11-21	2014-08-01	20.6	1	low	60	1	1	5	1	1	1	1	Low	3	1	2	197.1
Patient 208	2012-03-12	2013-01-03	9.9	1	high	64	1	0	4	0	1	1	1	Low	2	0	1	63.32
Patient 209	2013-07-22	2017-08-15	49.5	0	high	66	1	1	7	1	0	1	2	Low	3	1	2	1000
Patient 21	2013-05-22	2017-08-20	51.73	1	low	51	1	1	5.6	1	0	1	2	Low	3	1	2	15.1
Patient 210	2013-12-17	2014-12-27	12.5	1	high	67	0	1	5.5	1	0	1	2	/	3	1	2	1000
Patient 211	2013-07-17	2015-03-01	19.7333	1	high	62	1	0	3	/	1	1	1	High	2	2	3	915.8
Patient 212	2013-09-18	2017-08-27	47.9667	1	low	46	0	1	3	2	0	1	2	High	2	1	2	1.23
Patient 213	2013-05-31	2014-08-15 15:57:34	14.7222	1	high	72	0	0	3.5	0	0	1	2	High	2	0	1	15.73
Patient 214	2013-05-06	2017-04-15	48	0	high	59	1	0	2.5	0	0	0	1	High	2	0	1	165.9
Patient 215	2013-04-15	2018-07-10	63.7333	0	low	60	0	0	5.2	0	/	/	1	High	3	0	2	/
Patient 216	2012-12-03	2015-03-04	27.37	1	low	68	1	0	3.8	0	0	1	3	High	2	0	1	65.44
Patient 217	2013-04-26	2016-06-01	37.7333	1	high	49	0	1	4.8	6	0	1	2	High	3	2	3	1000
Patient 218	2013-02-21	2014-03-04	12.5333	1	high	60	1	1	2.5	0	0	1	2	High	2	0	1	379.7
Patient 22	2012-11-12	2016-12-06	49.53	1	low	63	0	1	5.5	1	0	0	3	Low	3	1	2	1000
Patient 23	2013-03-22	2013-09-01	5.43333	0	high	53	1	1	5	17	0	1	1	Low	3	2	3	252.5
Patient 24	2012-04-26	2016-05-01 02:24:00	48.87	1	low	62	1	0	6	2	0	0	3	/	3	1	2	567.8
Patient 25	2014-04-22	2015-05-04	12.5667	1	high	63	0	0	2	1	0	1	2	Low	1	1	2	118.2
Patient 26	2013-10-10	2014-11-23	13.6333	0	high	78	0	1	3	11	1	1	2	Low	2	2	3	97.16
Patient 27	2012-10-15	2015-06-21	32.6333	1	low	60	1	1	2.2	1	0	1	2	High	2	1	2	183.9
Patient 28	2012-01-16	2012-09-30	8.6	1	high	58	1	1	2	0	0	0	3	Low	2	0	1	1.49
Patient 29	2013-01-21	2014-01-20	12.1333	1	high	75	1	1	3	3	1	1	1	Low	2	1	2	137.3
Patient 3	2013-12-06	2014-10-29	10.9	1	high	61	0	0	4.5	0	0	1	2	/	3	0	2	794.9
Patient 30	2012-02-28	2013-01-01	10.2667	1	high	62	0	0	6	1	0	1	3	High	3	1	2	319.9
Patient 31	2012-11-20	2013-09-26	10.3333	1	high	65	1	1	2.5	0	1	1	2	High	2	0	1	119.8
Patient 32	2012-06-11	2018-12-04	78.9	1	low	62	1	0	2.5	0	0	1	2	High	2	0	1	428.9
Patient 33	2012-03-02	2015-09-28	43.5	1	high	84	1	0	4.5	/	/	1	1	High	3	2	3	133
Patient 34	2013-10-11	2014-12-11	14.2	1	low	67	0	0	2	0	0	0	1	Low	1	0	1	24.87
Patient 35	2013-02-25	2018-10-25	68.9333	1	low	61	0	0	3.2	0	1	1	1	High	2	0	1	71.77
Patient 36	2014-02-26	2017-12-15	46.2667	1	high	67	0	0	8.5	/	1	1	1	/	3	2	3	19.3
Patient 37	2014-03-07	2018-05-08	50.7667	1	low	60	0	0	3	0	0	0	1	High	2	0	1	68.76
Patient 38	2014-02-18	2014-07-15	4.9	1	high	66	1	1	5.5	0	1	1	1	/	3	0	2	1000
Patient 39	2013-08-28	2014-08-09	11.5333	0	low	61	0	0	3	3	0	0	1	Low	2	1	2	34.48
Patient 4	2012-09-19	2013-01-20	4.1	1	high	55	0	1	2	1	1	0	1	High	1	1	2	498.9
Patient 40	2013-07-01	2014-07-07	12.3667	0	low	70	1	0	4	0	0	0	3	Low	2	0	1	8.24
Patient 41	2013-10-21	2015-07-05	20.7333	1	low	65	1	0	3.5	0	0	1	2	High	2	0	1	377.3
Patient 42	2012-09-24	2013-12-04	14.5333	0	high	57	1	0	4.7	/	1	1	3	High	3	2	3	45.99
Patient 43	2011-12-16	2014-01-11	25.2333	1	high	63	0	1	4.5	0	0	1	2	Low	3	0	2	126.1
Patient 44	2013-10-18	2015-08-15	22.2	1	high	52	1	1	2.5	7	1	1	1	/	2	2	3	48.43
Patient 45	2012-12-24	2013-05-20	4.9	1	high	57	1	0	4	1	1	1	1	Low	2	1	2	1000
Patient 46	2014-05-04	2016-04-02	23.3	1	low	80	1	0	4	0	0	1	3	High	2	0	1	50.57
Patient 47	2014-01-20	2016-09-12	32.2	1	high	66	1	1	2.5	1	0	1	1	High	2	1	2	71.25
Patient 48	2013-07-22	2018-08-02	61.2333	1	low	53	1	1	1.5	3	0	0	3	Low	1	1	2	1000
Patient 49	2014-05-27	2018-10-12	53.33	1	low	67	0	1	1	0	0	0	3	Low	1	0	1	182.2
Patient 5	2013-11-11	2017-05-01	42.2333	0	high	61	0	0	7.5	0	0	1	1	/	3	0	2	1000
Patient 50	2013-12-25	2017-07-27	43.67	1	low	74	1	1	3.5	1	0	1	1	/	2	1	2	1000
Patient 51	2012-04-20	2012-11-01	6.5	1	low	64	0	0	4	1	0	1	1	High	2	1	2	205.1
Patient 52	2012-11-05	2013-08-01	8.96667	0	high	48	0	0	3	0	0	1	1	High	2	0	1	1000
Patient 53	2012-12-05	2013-10-16	10.5	1	high	68	1	1	3.5	0	1	1	2	High	2	0	1	1000
Patient 54	2013-07-26	2013-12-28	5.16667	1	high	66	0	1	5	4	1	1	1	High	3	2	3	659.6
Patient 55	2014-03-10	2016-06-26	27.9667	1	high	81	0	1	4	0	0	1	2	High	2	0	1	1000
Patient 56	2012-08-28	2017-02-09	54.23	1	low	66	1	1	4.5	2	/	1	3	Low	3	1	2	0.6
Patient 57	2013-04-29	2016-01-20	33.2	1	high	62	0	1	3	1	1	1	1	High	2	1	2	936.6
Patient 58	2014-01-22	2017-10-06	45.13	1	low	46	0	0	1.5	3	1	1	3	Low	1	1	2	558.1
Patient 59	2012-04-13	2017-10-07 02:24:00	66.77	1	low	58	0	1	3	1	0	1	2	Low	2	1	2	17.89
Patient 6	2012-02-29	2017-03-01	60.9	1	low	65	1	1	3	0	0	1	2	Low	2	2	1	36.42
Patient 60	2012-06-04	2013-09-01	15.1333	0	high	66	1	1	4.6	8	1	1	1	High	3	2	3	488
Patient 61	2014-05-04	2016-07-16	26.83	1	low	80	1	1	3	0	0	1	2	High	2	0	1	1000
Patient 62	2013-05-14	2014-09-01	15.8333	0	high	56	1	0	3	0	0	1	2	High	2	0	1	1000
Patient 63	2012-05-24	2013-11-17	18.0667	1	high	52	1	1	5	0	1	1	2	High	3	0	2	788.9
Patient 64	2014-04-10	2018-10-19	55.13	1	high	62	1	0	8.5	2	1	1	1	High	3	1	2	1000
Patient 65	2012-09-24	2015-07-13	34.0667	1	low	72	0	0	2.3	0	0	1	2	High	2	0	1	1000
Patient 66	2013-03-25	2015-01-18	22.1333	1	low	47	1	1	1.5	0	0	1	3	/	1	0	1	75.11
Patient 67	2014-03-14	2017-01-02	34.17	1	low	46	0	0	4	0	0	1	3	/	2	0	1	13.67
Patient 68	2013-10-15	2017-08-19	46.8	1	low	71	0	1	1.2	0	0	1	1	/	1	0	1	55.33
Patient 69	2013-01-04	2018-08-21	68.53	1	low	65	1	0	6	0	1	1	2	Low	3	0	2	498.8
Patient 7	2013-11-05	2016-10-29	36.33	1	low	64	0	1	3	0	0	1	2	/	2	0	1	37.49
Patient 70	2014-05-20	2016-02-12	21.1	1	high	79	0	0	4.5	1	1	1	2	High	3	1	2	688.8
Patient 71	2013-11-22	2016-02-28	27.6	1	high	60	0	1	3	0	0	1	2	/	2	0	1	1000
Patient 72	2013-04-07	2014-03-28	11.8333	0	low	61	1	1	3	1	1	1	2	Low	2	1	2	433.6
Patient 73	2012-11-26	2014-03-30	16.3	0	high	61	0	0	4.3	1	0	1	2	High	3	1	2	1000
Patient 74	2012-09-10	2012-10-23	1.43333	1	high	74	0	1	5.5	2	1	1	2	High	3	1	2	996.7
Patient 75	2014-01-09	2018-10-25	58.3333	1	high	57	0	1	3.5	0	0	1	1	/	2	0	1	0.6
Patient 76	2014-01-06	2017-02-21	38.0667	1	high	58	0	0	11.5	1	0	0	2	High	3	1	2	703.7
Patient 77	2013-05-02	2016-04-16	36	1	high	67	0	1	/	/	/	/	1	High	3	2	3	88.87
Patient 78	2014-03-12	2014-07-13	4.1	1	high	51	1	1	3.5	4	1	1	1	/	2	2	3	1000
Patient 79	2012-05-05	2014-09-27	29.1667	1	high	54	1	1	2	1	0	1	2	Low	1	1	2	474.1
Patient 8	2014-02-19	2015-09-15	19.1	1	high	54	0	0	5	0	0	1	2	/	3	0	2	978.9
Patient 80	2012-11-19	2015-09-05	34	1	low	67	1	1	3.5	0	0	0	2	Low	2	0	1	250.1
Patient 81	2012-06-04	2015-08-15	38.9	0	high	64	0	1	3.5	0	0	1	3	High	2	0	1	197.4
Patient 82	2014-02-25	2018-05-07	51.07	0	low	48	0	1	3.5	3	1	1	2	Low	2	1	2	1000
Patient 83	2013-07-01	2017-03-24	45.4	0	low	66	0	0	2	0	0	0	2	Low	1	2	1	0.6
Patient 84	2012-08-09	2013-03-01	6.8	1	high	58	1	1	3	1	0	1	1	Low	2	1	2	132.1
Patient 85	2013-04-02	2014-11-13 16:48:02	19.69	1	high	53	1	0	5	0	0	1	2	Low	3	0	2	267.1
Patient 86	2013-12-09	2016-02-01	26.1333	1	low	56	1	1	2	0	0	1	3	/	1	0	1	257
Patient 87	2012-11-30	2015-09-08	33.7333	0	high	70	0	0	5	8	1	0	2	High	3	2	3	1000
Patient 88	2012-08-16	2017-12-20	65.0667	1	low	49	1	0	2.5	2	1	1	1	Low	2	1	2	13
Patient 89	2012-10-12	2013-11-30	13.8	1	high	67	1	1	5	4	1	1	1	Low	3	2	3	195.3
Patient 9	2012-02-21	2013-02-01	11.5333	1	high	39	1	1	3	0	0	1	2	High	2	0	1	883.3
Patient 90	2012-10-24	2013-10-16	11.9	0	high	63	0	1	2.8	2	0	1	2	Low	2	1	2	223.8
Patient 91	2012-11-29	2016-08-31	45.73	1	low	51	1	0	6.5	0	0	0	3	Low	3	0	2	328.7
Patient 92	2012-08-27	2013-02-06	5.43333	1	high	76	1	1	2	0	1	1	1	High	2	0	1	123
Patient 93	2013-07-08	2015-01-15 15:24:05	18.5547	0	low	50	1	0	1	0	0	0	3	/	1	0	1	385.9
Patient 94	2012-08-17	2016-08-20	48.8	1	low	51	1	0	9.5	0	0	1	2	Low	3	0	2	507.3
Patient 95	2013-03-13	2014-02-15 15:27:41	11.3215	1	low	55	1	1	3	1	0	1	2	Low	2	1	2	141.3
Patient 96	2012-03-28	2016-09-01	53.9333	1	low	64	0	1	5	1	0	1	2	Low	3	1	2	1000
Patient 97	2014-02-08	2016-10-22	32.9	1	low	59	1	0	4	0	0	1	3	/	2	0	1	215.4
Patient 98	2013-07-02	2014-11-17	16.7667	0	high	58	1	0	3.5	0	0	1	2	Low	2	0	1	1000
Patient 99	2014-03-21	2018-03-20	48.6667	1	high	58	1	0	4.5	0	0	0	3	High	3	0	2	112.6
