# Supplementary material for: Knockdown of TACC3 inhibits tumor cell proliferation and increases chemosensitivity in pancreatic cancer
Source: Cell Death Dis. 2023 Nov 27;14(11):778. doi: 10.1038/s41419-023-06313-x (PMC10682013; doi:10.1038/s41419-023-06313-x)
Supplement: Supplementary file 3 — Supplementary Table 2 [file 41419_2023_6313_MOESM3_ESM.xls]

## Sheet: Supplementary Table 1
ENSEMBL	ENTREZID	SYMBOL	log2FoldChange	pvalue	padj	TPM_Panc1_shRNA1_1_shRNA	TPM_Panc1_shRNA1_2_shRNA	TPM_Panc1_ctrl_1_CON	TPM_Panc1_ctrl_2_CON
ENSG00000000003	7105	TSPAN6	0.0372858	0.847722	0.928123	33.8048	35.1308	31.3415	30.5153
ENSG00000000419	8813	DPM1	0.186764	0.294003	0.515465	128.081	134.801	113.389	99.9063
ENSG00000000457	57147	SCYL3	0.00138959	0.995945	0.998255	7.64549	9.5412	9.86795	6.11928
ENSG00000000460	55732	C1orf112	-2.43547	6.89511e-16	3.51869e-14	3.56012	2.23633	16.4187	12.8788
ENSG00000000971	3075	CFH	-4.555	0.279532	NA	0	0	0.356029	0
ENSG00000001036	2519	FUCA2	0.150284	0.405069	0.626405	102.654	109.475	86.4341	89.1794
ENSG00000001084	2729	GCLC	1.13742	1.10043e-11	3.4922e-10	61.3097	68.6082	29.1335	25.3773
ENSG00000001167	4800	NFYA	-0.664767	0.00057912	0.0041086	23.4789	29.5842	44.6102	33.28
ENSG00000001460	90529	STPG1	1.06657	3.05208e-05	0.000311497	27.9576	32.255	13.8961	12.5949
ENSG00000001461	57185	NIPAL3	0.942678	2.53996e-05	0.000264886	20.9579	23.0961	12.4556	8.83776
ENSG00000001497	81887	LAS1L	-0.585337	0.00098576	0.00640346	47.5875	49.86	68.5934	66.0626
ENSG00000001561	22875	ENPP4	0.685802	0.00352708	0.0186163	31.1359	34.9611	23.8493	14.4963
ENSG00000001617	6405	SEMA3F	-1.86338	3.91593e-15	1.84915e-13	28.4918	21.3131	80.5546	86.5749
ENSG00000001626	1080	CFTR	-2.62167	0.591863	NA	0	0	0	0.0556111
ENSG00000001629	54467	ANKIB1	0.148806	0.421261	0.641179	71.6785	89.1809	80.0166	54.7301
ENSG00000001630	1595	CYP51A1	2.08477	5.6665e-12	1.86857e-10	17.8996	17.8966	4.00051	3.78229
ENSG00000001631	889	KRIT1	-0.497197	0.0815083	0.215393	4.03963	4.29209	5.92136	4.95482
ENSG00000002016	5893	RAD52	-0.219118	0.434775	0.653341	11.7444	10.7251	14.3779	10.0036
ENSG00000002330	572	BAD	0.119874	0.672101	0.82802	105.71	73.3821	60.0602	90.5206
ENSG00000002549	51056	LAP3	-0.632415	0.00115708	0.00734393	65.074	63.011	91.9633	90.9573
ENSG00000002586	4267	CD99	0.345604	0.118251	0.282208	0	0	0	0
ENSG00000002586	4267	CD99	0.345604	0.118251	0.282208	94.6365	89.3601	57.5795	74.7426
ENSG00000002587	9957	HS3ST1	-0.379047	0.520737	0.724084	1.13507	0.847456	0.654347	1.66777
ENSG00000002726	26	AOC1	2.27923	0.641381	NA	0.102771	0	0	0
ENSG00000002745	51384	WNT16	-3.57644	0.130556	NA	0	0	0.172247	0.0530214
ENSG00000002746	23072	HECW1	0.66121	0.786441	NA	0.125352	0.0388942	0	0.0915186
ENSG00000002822	8379	MAD1L1	0.847036	0.849026	NA	0.106823	0	0.0591183	0
ENSG00000002834	3927	LASP1	-0.199734	0.213176	0.416885	137.216	129.413	141.386	140.757
ENSG00000002919	29916	SNX11	0.088443	0.670151	0.826625	38.3336	37.6673	31.3384	34.2972
ENSG00000003056	4074	M6PR	1.04995	1.64274e-10	4.46159e-09	194.323	203.506	94.0676	83.361
ENSG00000003096	90293	KLHL13	-1.03445	0.00120269	0.00758295	3.12783	3.89705	8.82947	4.63448
ENSG00000003137	56603	CYP26B1	-0.612245	0.022784	0.0828968	9.9683	8.60476	14.024	12.2789
ENSG00000003147	3382	ICA1	1.34627	0.037995	0.123283	3.18985	3.02421	1.34501	0.931552
ENSG00000003249	79007	DBNDD1	-0.26965	0.217813	0.423245	41.3942	36.3565	41.0709	45.1197
ENSG00000003393	57679	ALS2	0.303968	0.123199	0.289376	30.2223	33.4715	29.5343	18.5832
ENSG00000003400	843	CASP10	0.251923	0.776936	0.889153	0.406092	1.07495	0.646127	0.492906
ENSG00000003402	8837	CFLAR	-0.0408025	0.83497	0.92088	7.2546	7.54783	8.11162	6.02795
ENSG00000003436	7035	TFPI	-0.471838	0.00960526	0.042185	38.7217	49.1933	63.7877	48.99
ENSG00000003509	55471	NDUFAF7	-0.291959	0.210476	0.413802	26.2811	28.288	31.4058	30.1115
ENSG00000003756	10181	RBM5	0.285374	0.0832728	0.218741	54.1576	55.4841	45.0115	38.2016
ENSG00000003987	9108	MTMR7	-0.686872	0.487649	0.698624	0.361978	0.393099	0.667753	0.462485
ENSG00000003989	6542	SLC7A2	0.919696	0.201196	0.401802	1.15661	1.02345	0.711214	0.372176
ENSG00000004059	381	ARF5	-0.294678	0.1868	0.383099	269.723	269.929	245.515	356.688
ENSG00000004139	23098	SARM1	0.635898	0.104724	0.258494	2.09234	2.14699	1.53177	1.01038
ENSG00000004142	26073	POLDIP2	-0.087638	0.585727	0.771329	198.042	208.802	195.828	201.452
ENSG00000004399	23129	PLXND1	-0.943475	6.63772e-07	9.89401e-06	68.5294	64.0215	135.843	101.238
ENSG00000004455	204	AK2	0.0129215	0.931859	0.968901	92.7179	91.5114	88.793	79.8716
ENSG00000004468	952	CD38	-4.13998	0.382334	NA	0	0	0.200076	0
ENSG00000004478	2288	FKBP4	-0.38222	0.0158672	0.06237	98.37	100.041	121.719	116.585
ENSG00000004487	23028	KDM1A	-0.54309	0.000288883	0.00227256	80.2886	84.1598	116.336	104.807
ENSG00000004534	10180	RBM6	-0.163464	0.398721	0.620272	49.3022	58.1457	62.0235	49.2884
ENSG00000004660	84254	CAMKK1	0.31829	0.355684	0.58006	7.88477	7.70231	4.63501	6.74817
ENSG00000004700	5965	RECQL	-1.3551	1.17922e-10	3.26785e-09	22.4699	21.4067	63.8528	40.9895
ENSG00000004766	55610	VPS50	0.0694847	0.766543	0.883777	11.9598	14.5881	13.5574	9.89177
ENSG00000004776	126393	HSPB6	2.44813	0.396841	NA	1.31252	0	0.242125	0
ENSG00000004777	115703	ARHGAP33	-1.41728	4.60383e-06	5.7737e-05	5.3476	3.59305	11.1566	10.9712
ENSG00000004779	4706	NDUFAB1	-0.459759	0.0090133	0.0401832	237.516	229.754	299.147	293.073
ENSG00000004799	5166	PDK4	-0.397862	0.224243	0.431151	7.05284	7.91452	10.6687	7.64144
ENSG00000004809	85413	SLC22A16	4.77305	0.211291	NA	0	0.883229	0	0
ENSG00000004838	51364	ZMYND10	-5.5369	1.03859e-05	0.000120599	0.182059	0	5.03777	3.16349
ENSG00000004864	10165	SLC25A13	-0.547326	0.00261668	0.0144997	65.4353	56.4919	86.5713	78.3195
ENSG00000004866	7982	ST7	0.374273	0.157148	0.341487	13.9914	20.7959	13.1312	11.5331
ENSG00000004866	93655	ST7-OT3	0.374273	0.157148	0.341487	13.9914	20.7959	13.1312	11.5331
ENSG00000004897	996	CDC27	-0.757854	4.70347e-05	0.000457129	43.5448	54.3001	91.267	62.3827
ENSG00000004939	6521	SLC4A1	-1.56312	0.59732	NA	0	0.111348	0.075658	0.209602
ENSG00000004961	3052	HCCS	-0.102129	0.648917	0.813088	32.5912	34.8439	33.7537	32.8692
ENSG00000004975	1856	DVL2	0.728902	4.11101e-05	0.000404882	95.392	96.9497	53.2935	53.4992
ENSG00000005001	64063	PRSS22	0.432007	0.100908	0.251889	61.7027	60.7589	37.5352	45.5491
ENSG00000005007	5976	UPF1	-0.65127	0.000241361	0.00195608	45.2224	40.1126	64.0901	59.7667
ENSG00000005020	8935	SKAP2	-0.181308	0.350588	0.574812	96.8964	115.716	134.488	89.709
ENSG00000005022	292	SLC25A5	-0.412585	0.00763146	0.0350734	1258.53	1203.68	1493.36	1523.26
ENSG00000005059	55013	MCUB	-0.478553	0.0236818	0.0855832	35.2297	36.1148	48.3219	43.4594
ENSG00000005073	3207	HOXA11	-0.525102	0.717963	0.853669	0.126875	0.75781	0.561723	0.583573
ENSG00000005075	5439	POLR2J	0.163745	0.553852	0.748119	103.541	89.8756	64.8017	92.7182
ENSG00000005100	56919	DHX33	-0.626452	0.000439085	0.00324919	25.7261	29.7983	44.0156	35.2689
ENSG00000005102	4222	MEOX1	-3.50983	0.0238323	0.086004	0.063319	0.137526	1.19143	0.906082
ENSG00000005108	221981	THSD7A	-1.47526	1.64462e-07	2.75785e-06	7.26204	10.1471	30.2697	15.0404
ENSG00000005156	3980	LIG3	-0.191043	0.319306	0.542584	20.1754	23.3062	26.6439	19.4088
ENSG00000005175	79657	RPAP3	-0.346804	0.0480909	0.146827	46.9041	57.4627	66.2979	56.1583
ENSG00000005187	6296	ACSM3	1.89093	0.477953	NA	0.188897	0.615415	0.209079	0
ENSG00000005189	81691	REXO5	-1.09598	0.00044915	0.00331398	5.84677	7.98591	12.1423	14.7863
ENSG00000005194	57019	CIAPIN1	-0.60935	0.00114432	0.00727859	81.6503	79.0069	109.434	115.88
ENSG00000005206	56928	SPPL2B	-0.0762913	0.748946	0.87212	20.4781	19.6688	16.7288	21.931
ENSG00000005238	80256	FAM214B	0.759475	0.000286327	0.00225546	35.5421	37.3383	18.2484	21.1705
ENSG00000005243	51226	COPZ2	0.0545166	0.921222	0.964296	11.4853	13.0762	9.02168	12.4968
ENSG00000005249	5577	PRKAR2B	-0.571198	0.650635	0.814352	0.413076	0.29906	0.406408	0.562955
ENSG00000005302	10943	MSL3	-0.743156	0.00429223	0.0218536	5.2522	5.89299	8.54095	8.59966
ENSG00000005339	1387	CREBBP	0.24492	0.274181	0.493917	25.107	34.3717	29.4047	17.3543
ENSG00000005421	5444	PON1	-2.55718	0.601364	NA	0	0	0.156628	0
ENSG00000005436	6936	GCFC2	0.289547	0.149721	0.331418	30.3298	35.8627	28.6915	21.4897
ENSG00000005448	84058	WDR54	-0.875372	0.00423235	0.0215805	29.7924	36.6783	41.7906	68.4408
ENSG00000005469	54677	CROT	-0.747077	0.00329438	0.0176085	9.7482	9.37149	17.6438	12.2507
ENSG00000005471	5244	ABCB4	2.86368	0.555502	NA	0.114119	0	0	0
ENSG00000005483	55904	KMT2E	0.0640663	0.789014	0.896551	24.5472	33.2368	33.9218	17.7626
ENSG00000005486	57414	RHBDD2	0.554879	0.00339222	0.018028	194.739	186.907	110.467	127.723
ENSG00000005513	30812	SOX8	0.392642	0.607514	0.786796	1.31635	2.62079	1.51769	1.23335
ENSG00000005700	25998	IBTK	0.468881	0.00946813	0.0417069	166.433	205.876	150.729	99.4032
ENSG00000005801	7748	ZNF195	-0.277987	0.128895	0.298949	48.9882	61.8656	71.6665	52.8315
ENSG00000005810	23077	MYCBP2	-0.0898907	0.885313	0.947945	7.55416	12.1593	14.946	4.88231
ENSG00000005812	26224	FBXL3	-0.69973	0.000928157	0.00609638	21.2489	20.978	34.7442	28.7778
ENSG00000005844	3683	ITGAL	-1.70696	0.570017	NA	0.0329279	0	0.109338	0
ENSG00000005882	5164	PDK2	-0.363358	0.145811	0.325724	14.9828	15.7383	16.9291	19.2797
ENSG00000005884	3675	ITGA3	1.15643	3.7588e-15	1.7797e-13	1110.37	1061.04	466.883	432.53
ENSG00000005889	7543	ZFX	-1.05827	2.7112e-07	4.38847e-06	9.23227	10.2576	22.2309	15.4951
ENSG00000005893	3920	LAMP2	0.659748	3.19582e-05	0.00032375	221.042	263.862	163.989	120.595
ENSG00000005961	3674	ITGA2B	-0.185623	0.89111	0.951024	2.14138	0	1.61602	0.74617
ENSG00000005981	51666	ASB4	-5.71796	2.92827e-09	6.55548e-08	0.0391571	0.425236	14.6491	7.68452
ENSG00000006007	51573	GDE1	0.0175252	0.911004	0.960356	241.771	254.398	253.612	200.625
ENSG00000006015	55049	REX1BD	0.758472	0.0910415	0.233782	56.5852	40.6479	14.3783	37.3579
ENSG00000006016	9244	CRLF1	-3.41232	0.00255096	0.0142365	0.193946	0.315932	2.25401	2.67621
ENSG00000006025	114881	OSBPL7	1.63188	1.55939e-06	2.15901e-05	15.6298	14.5623	4.43334	4.53903
ENSG00000006042	26022	TMEM98	-0.27641	0.694223	0.840455	2.41879	0.744898	1.4385	2.10331
ENSG00000006047	51087	YBX2	-0.881085	3.72645e-05	0.000370511	70.838	56.6958	111.265	105.992
ENSG00000006062	9020	MAP3K14	-1.47987	2.59985e-11	7.86977e-10	12.2723	13.6711	36.2355	30.6228
ENSG00000006071	6833	ABCC8	-3.55554	0.46258	NA	0	0	0.138716	0
ENSG00000006118	54972	TMEM132A	0.102067	0.634749	0.804591	122.839	105.723	82.4881	112.063
ENSG00000006125	163	AP2B1	-0.390178	0.0269443	0.0944812	381.262	417.254	596.022	379.849
ENSG00000006128	6863	TAC1	7.70727	1.79094e-05	0.000195403	6.05266	8.12981	0	0
ENSG00000006194	10127	ZNF263	0.314161	0.106178	0.260957	36.8274	42.9977	31.6226	27.5987
ENSG00000006210	6376	CX3CL1	1.63138	6.54673e-16	3.35056e-14	117.668	118.869	36.9464	33.538
ENSG00000006282	64847	SPATA20	0.645205	0.000467322	0.00343518	124.041	119.216	67.1769	75.5522
ENSG00000006283	8913	CACNA1G	-2.28368	7.90987e-10	1.94269e-08	1.04516	2.10788	9.19259	5.05526
ENSG00000006327	51330	TNFRSF12A	0.453463	0.0469732	0.144285	149.063	138.519	79.6401	111.86
ENSG00000006377	1750	DLX6	0.0303728	0.966252	0.984453	2.15602	3.07307	1.49148	3.099
ENSG00000006432	4293	MAP3K9	-0.494564	0.054298	0.159852	6.90707	8.3906	13.0231	7.1321
ENSG00000006451	5898	RALA	0.45677	0.00681707	0.0320853	104.554	116.512	77.3289	71.1
ENSG00000006453	55971	BAIAP2L1	-0.354794	0.022303	0.0814984	154.033	161.929	205.503	168.504
ENSG00000006459	80853	KDM7A	1.40749	3.00806e-06	3.91956e-05	11.4958	14.0596	6.26038	2.79677
ENSG00000006468	2115	ETV1	-0.668271	0.0564927	0.164752	2.70149	4.15018	6.24764	3.86128
ENSG00000006530	55750	AGK	0.253823	0.212683	0.416154	23.3177	25.607	20.7342	17.2058
ENSG00000006534	221	ALDH3B1	1.78862	3.67997e-11	1.09237e-09	51.6212	38.7958	10.877	13.1761
ENSG00000006555	55001	TTC22	-0.196024	0.919784	0.963877	0.489677	0	0	0.500512
ENSG00000006576	57157	PHTF2	-0.586571	0.000619282	0.00434479	42.5585	48.0511	71.5101	54.591
ENSG00000006606	10344	CCL26	2.41732	0.521821	NA	0.72254	0.784661	0	0.246176
ENSG00000006607	9855	FARP2	0.349723	0.221847	0.428635	12.828	14.6937	12.7255	7.44392
ENSG00000006625	79017	GGCT	-0.530188	0.019869	0.0745582	51.9417	48.4481	63.1345	70.0281
ENSG00000006634	10926	DBF4	-0.705029	0.000496578	0.00361266	30.7593	36.9254	57.9904	44.1769
ENSG00000006638	6915	TBXA2R	-0.149011	0.722584	0.856818	6.60085	6.88999	5.10717	8.45002
ENSG00000006652	3475	IFRD1	0.466979	0.0889815	0.229792	11.2188	13.8342	10.0281	6.80562
ENSG00000006695	1352	COX10	0.292808	0.282961	0.503326	18.8424	16.9264	12.6433	14.1854
ENSG00000006704	9569	GTF2IRD1	0.891783	5.77096e-07	8.71947e-06	45.9607	47.1585	23.7107	22.5439
ENSG00000006712	54623	PAF1	-0.696344	4.3608e-06	5.504e-05	1303.53	1234.27	1879.55	1906.68
ENSG00000006715	27072	VPS41	0.323352	0.0743103	0.201758	78.9597	91.8419	74.5586	52.2378
ENSG00000006740	9912	ARHGAP44	0.517609	0.544442	0.741917	0.783504	1.99954	1.47426	0.360378
ENSG00000006744	60528	ELAC2	-0.778731	5.25876e-06	6.48031e-05	39.6881	42.8563	67.4598	63.0318
ENSG00000006747	85477	SCIN	-1.06003	0.279017	0.498972	0.0517098	0.26206	0.20986	0.369978
ENSG00000006756	414	ARSD	0.437531	0.159278	0.344425	6.18683	6.07547	4.69878	3.70006
ENSG00000006757	8228	PNPLA4	1.29289	0.341137	0.565676	0.548429	0.595581	0.055184	0.356723
ENSG00000006831	79602	ADIPOR2	0.116037	0.474713	0.688413	140.662	164.934	146.064	114.881
ENSG00000006837	51265	CDKL3	0.356348	0.679098	0.831464	1.61312	1.81918	0.618045	1.77564
ENSG00000007001	151531	UPP2	-3.20408	0.304764	NA	0	0	0	0.199763
ENSG00000007047	57787	MARK4	0.511362	0.0436927	0.137037	19.2587	17.0831	10.5328	12.8365
ENSG00000007080	115098	CCDC124	0.0727835	0.79449	0.899415	129.046	137.44	82.4306	146.522
ENSG00000007168	5048	PAFAH1B1	-0.393701	0.0188215	0.0713379	68.2484	76.5227	103.192	73.4798
ENSG00000007171	4843	NOS2	4.30896	0.217299	NA	0.0384895	0.29259	0	0
ENSG00000007202	9703	KIAA0100	0.0913326	0.648982	0.813088	137.866	160.734	166.484	95.4831
ENSG00000007255	79090	TRAPPC6A	1.90378	1.74573e-06	2.38345e-05	72.143	47.5098	11.8729	17.4137
ENSG00000007264	4145	MATK	-1.63043	0.484184	NA	0.26601	0	0.29443	0.475818
ENSG00000007314	6329	SCN4A	4.88972	0.137655	NA	0.0650795	0.212024	0	0
ENSG00000007341	54879	ST7L	-0.336649	0.286919	0.507874	5.27611	7.49272	6.81992	7.88187
ENSG00000007372	5080	PAX6	0.977967	0.641148	NA	0.158135	0.0858654	0.122521	0
ENSG00000007376	113000	RPUSD1	-0.703026	0.0106315	0.0455512	31.1993	32.3634	36.4059	57.4616
ENSG00000007384	64285	RHBDF1	0.0956908	0.713911	0.851653	33.3311	23.4757	23.4256	25.6238
ENSG00000007392	55692	LUC7L	-0.812454	0.000346047	0.00266542	27.5801	32.289	43.9288	52.1179
ENSG00000007402	9254	CACNA2D2	0.955489	0.329428	0.553906	1.26226	0.498467	0.603303	0.263903
ENSG00000007516	8938	BAIAP3	1.42893	6.31675e-05	0.00059614	8.99969	7.43949	2.862	2.78025
ENSG00000007520	115939	TSR3	0.539781	0.0468398	0.144069	183.868	150.441	77.7498	131.155
ENSG00000007541	9091	PIGQ	0.273188	0.330825	0.554917	22.8879	23.3023	13.7662	20.9575
ENSG00000007545	57585	CRAMP1	-0.103751	0.700357	0.844128	7.47603	7.68056	6.98184	7.94538
ENSG00000007866	7005	TEAD3	1.23647	1.63286e-06	2.24548e-05	29.6537	33.1682	13.3992	11.2385
ENSG00000007908	6401	SELE	-0.938235	0.496732	0.705472	0.218471	0.332156	0.725438	0.267967
ENSG00000007923	55735	DNAJC11	-0.585866	0.00376367	0.019631	38.0179	42.3423	67.2823	44.9783
ENSG00000007944	29116	MYLIP	0.319302	0.24996	0.465565	18.6291	20.53	13.6649	15.0978
ENSG00000007952	27035	NOX1	0.219395	0.823417	0.914401	1.3982	1.08458	1.25281	0.748596
ENSG00000007968	1870	E2F2	-1.73566	3.35736e-07	5.35123e-06	2.76978	2.58327	8.69218	7.79377
ENSG00000008018	5689	PSMB1	-0.356314	0.0368786	0.120511	684.862	666.15	749.62	837.339
ENSG00000008056	6853	SYN1	1.06925	0.292974	0.514528	0.843938	0.687373	0.291908	0.377393
ENSG00000008083	3720	JARID2	-0.0199823	0.949375	0.977	6.37044	7.85059	8.33865	5.09588
ENSG00000008086	6792	CDKL5	-0.190889	0.691808	0.839102	0.811989	0.569264	0.84186	0.630347
ENSG00000008128	728642	CDK11A	-1.03136	0.192725	0.390388	0.640941	0.75405	1.12325	1.47403
ENSG00000008130	65220	NADK	0.389632	0.0415932	0.132161	92.8178	80.4204	58.878	62.8464
ENSG00000008196	7021	TFAP2B	-3.20524	0.351898	NA	0	0	0	0.0922012
ENSG00000008226	9940	DLEC1	2.05887	0.229189	0.437572	0.122657	0.239764	0	0.0752224
ENSG00000008256	9265	CYTH3	0.546104	0.00151316	0.00922692	75.8312	74.9683	49.3455	45.9527
ENSG00000008277	53616	ADAM22	-0.719914	0.0502859	0.15153	1.38235	1.81464	2.79107	2.08059
ENSG00000008282	6856	SYPL1	-0.397179	0.0145592	0.0582499	198.042	253.356	296.524	251.585
ENSG00000008283	1534	CYB561	-0.384381	0.0483744	0.147539	36.9483	42.1515	45.0727	49.5068
ENSG00000008294	9043	SPAG9	0.551559	0.00546504	0.026763	130.75	153.691	115.315	66.0561
ENSG00000008300	1951	CELSR3	0.782074	0.000398967	0.00301532	9.67677	11.8493	6.86298	4.75691
ENSG00000008311	10157	AASS	0.124981	0.944622	NA	0.139102	0.211486	0.184757	0.113744
ENSG00000008323	55200	PLEKHG6	-0.52575	0.157088	0.341399	4.63248	4.26029	5.82032	5.97206
ENSG00000008324	51188	SS18L2	-0.292662	0.300495	0.522605	15.4728	15.5204	17.7796	17.2036
ENSG00000008382	84954	MPND	0.720119	0.107467	0.263073	15.4294	19.3082	6.55974	12.4287
ENSG00000008394	4257	MGST1	1.85132	7.02091e-14	2.93222e-12	59.5781	55.3862	15.0873	14.324
ENSG00000008405	1407	CRY1	0.29023	0.120255	0.284806	79.8111	70.1755	61.1717	52.4921
ENSG00000008438	8993	PGLYRP1	1.61451	0.615697	NA	1.67402	0	0	0.488875
ENSG00000008441	4784	NFIX	-0.723338	2.70538e-05	0.000279829	61.6693	52.9935	96.87	78.9091
ENSG00000008513	6482	ST3GAL1	0.627104	0.00522565	0.0258264	13.7314	14.7596	9.4764	7.60343
ENSG00000008516	64386	MMP25	0.576517	0.478426	0.690537	1.56688	1.6015	1.07118	0.894984
ENSG00000008517	9235	IL32	1.66983	1.6456e-06	2.26015e-05	65.6549	57.2144	11.7963	23.1229
ENSG00000008710	5310	PKD1	0.354047	0.0384724	0.124501	46.0887	38.894	32.1398	29.3862
ENSG00000008735	23542	MAPK8IP2	0.616628	0.00871839	0.0391344	32.0213	28.5486	15.4527	20.646
ENSG00000008838	9862	MED24	0.134828	0.433556	0.652269	79.8544	86.2145	68.3389	70.5915
ENSG00000008853	23221	RHOBTB2	0.318395	0.502678	0.709899	1.77403	2.09654	1.5593	1.30663
ENSG00000008869	54497	HEATR5B	0.691477	0.00422038	0.0215573	24.676	34.2193	22.0174	12.0248
ENSG00000008952	7095	SEC62	-0.394559	0.0229259	0.0833791	53.9909	57.365	80.0908	56.0608
ENSG00000008988	6224	RPS20	-0.132593	0.481209	0.692728	654.907	632.607	569.726	720.399
ENSG00000009307	7812	CSDE1	-0.192238	0.234293	0.444727	336.711	382.524	446.822	316.523
ENSG00000009335	9690	UBE3C	-0.436345	0.00395187	0.0204619	103.376	116.224	150.038	124.64
ENSG00000009413	5980	REV3L	-0.0140138	0.95315	0.978797	21.4355	25.1925	28.8444	15.2584
ENSG00000009724	10747	MASP2	-0.436243	0.349887	0.574163	3.37204	4.92955	4.80894	5.43511
ENSG00000009780	199870	FAM76A	0.77509	0.00359608	0.0189128	20.3551	23.6462	12.8111	10.924
ENSG00000009830	29954	POMT2	0.156288	0.492593	0.702968	24.4431	18.1968	19.1808	16.3688
ENSG00000009844	51534	VTA1	-0.492504	0.00347742	0.0184145	36.1931	40.9642	57.3419	43.2898
ENSG00000009950	51085	MLXIPL	2.84024	1.76711e-10	4.76286e-09	12.3854	12.3681	1.41814	1.74614
ENSG00000009954	9031	BAZ1B	-0.35504	0.0678262	0.188936	85.8373	101.294	140.199	83.228
ENSG00000010017	10048	RANBP9	-0.067556	0.694767	0.840667	75.001	77.1024	80.4667	67.0461
ENSG00000010030	51513	ETV7	0.107492	0.915841	0.962365	0.713206	1.70395	1.18411	0.874785
ENSG00000010072	83932	SPRTN	-0.419337	0.0618745	0.17645	12.52	15.3508	20.1847	14.3848
ENSG00000010165	51603	METTL13	-0.455855	0.0195335	0.0735641	44.3265	43.4984	52.2887	58.2523
ENSG00000010219	8798	DYRK4	-0.47886	0.216827	0.422078	5.03201	4.42376	5.25137	6.80883
ENSG00000010244	7756	ZNF207	-0.664292	7.12436e-06	8.5473e-05	40.1204	44.2672	65.9867	57.4808
ENSG00000010256	7384	UQCRC1	-0.317627	0.116745	0.279358	346.273	312.986	324.052	426.741
ENSG00000010270	83930	STARD3NL	-0.168669	0.302242	0.524445	178.171	178.123	190.068	179.26
ENSG00000010278	928	CD9	-0.361573	0.0260328	0.0919769	186.876	187.051	216.973	224.745
ENSG00000010292	9918	NCAPD2	-1.69869	2.77605e-23	2.92609e-21	41.5831	44.5866	148.836	110.795
ENSG00000010295	25900	IFFO1	-1.45111	0.601814	NA	0.0916703	0	0.253661	0
ENSG00000010310	2696	GIPR	2.15352	1.48329e-06	2.06333e-05	8.63713	14.4418	1.56803	3.08288
ENSG00000010318	51533	PHF7	0.601327	0.0745995	0.202391	19.4231	22.9084	17.181	8.95007
ENSG00000010319	56920	SEMA3G	-4.60336	0.030813	NA	0.0339105	0	0.487936	0.311948
ENSG00000010322	11188	NISCH	0.611312	0.000272446	0.00215956	50.7646	52.5852	34.7557	27.9181
ENSG00000010327	23166	STAB1	-4.20784	0.259111	NA	0	0	0	0.130975
ENSG00000010361	80199	FUZ	-0.231888	0.479719	0.691594	19.6181	13.7484	20.4306	16.1011
ENSG00000010404	3423	IDS	1.37715	3.52686e-10	9.11731e-09	28.0924	25.8108	11.7017	7.6748
ENSG00000010438	5646	PRSS3	0.439084	0.43239	0.651195	20.5692	12.203	7.37815	14.6003
ENSG00000010539	7752	ZNF200	-0.377948	0.148184	0.329323	12.5899	12.3151	15.0621	14.7609
ENSG00000010610	920	CD4	-1.00021	0.709164	NA	0.250912	0	0.333263	0.153878
ENSG00000010626	10233	LRRC23	0.946148	0.0166131	0.0647558	10.4981	10.0852	5.66088	4.26464
ENSG00000010671	695	BTK	-2.13562	0.565608	NA	0.054706	0	0.181653	0.0559166
ENSG00000010704	3077	HFE	-0.185854	0.440649	0.658816	10.9358	11.0522	12.0342	11.0486
ENSG00000010803	22955	SCMH1	0.289735	0.140527	0.318095	45.8506	55.229	41.9724	34.4131
ENSG00000010810	2534	FYN	4.27669	2.32988e-19	1.68398e-17	11.7784	13.9014	0.58847	0.627035
ENSG00000010818	3097	HIVEP2	-0.0241773	0.931757	0.968852	9.03014	12.2226	13.7611	6.50445
ENSG00000011007	6924	ELOA	-0.208546	0.201567	0.402394	63.8694	65.6361	73.0562	65.1396
ENSG00000011009	11313	LYPLA2	-0.286952	0.19727	0.396241	107.351	95.7237	95.4572	130.745
ENSG00000011021	1185	CLCN6	1.268	1.28263e-09	3.02031e-08	28.7616	35.4936	12.0072	12.4529
ENSG00000011028	9902	MRC2	0.505218	0.00460945	0.0231821	104.092	103.697	62.3688	71.7943
ENSG00000011052	654364	NME1-NME2	0.247771	0.832387	0.919348	1.09148	3.11146	1.05708	2.0918
ENSG00000011105	10867	TSPAN9	0.826752	0.0148416	0.0591661	8.17031	10.4572	5.28868	4.39924
ENSG00000011114	55727	BTBD7	-0.0202837	0.936382	0.970811	13.2737	16.4059	18.7502	9.45939
ENSG00000011132	9546	APBA3	0.791088	0.0129182	0.0530265	42.7178	28.561	16.708	21.1555
ENSG00000011143	54903	MKS1	0.0636044	0.86835	0.938616	7.17164	6.14072	5.19014	6.48453
ENSG00000011198	51099	ABHD5	-0.127307	0.582228	0.768893	8.58629	10.5599	10.493	8.80397
ENSG00000011243	26993	AKAP8L	-0.403555	0.0826189	0.217474	59.903	43.0816	60.6827	65.0401
ENSG00000011258	54799	MBTD1	-0.262818	0.308111	0.530742	12.9498	17.4803	20.7297	13.2054
ENSG00000011260	51096	UTP18	-0.651218	0.000265879	0.00211889	133.033	132.807	184.508	198.892
ENSG00000011275	54476	RNF216	0.55275	0.000426368	0.00317365	96.4018	108.424	69.8333	59.1567
ENSG00000011295	54902	TTC19	0.374819	0.0413485	0.131596	74.2211	72.3432	55.8528	48.6843
ENSG00000011304	5725	PTBP1	-1.11704	1.07679e-13	4.3834e-12	175.483	189.365	365.184	362.586
ENSG00000011332	8193	DPF1	-1.26554	0.00016023	0.00136411	6.99086	6.41917	13.4625	16.092
ENSG00000011347	9066	SYT7	0.696087	0.168429	0.357752	2.27237	1.78786	1.18058	1.13763
ENSG00000011376	23395	LARS2	-0.538288	0.0300053	0.102713	6.29267	6.78057	10.8986	6.81516
ENSG00000011405	5286	PIK3C2A	0.713373	0.00195377	0.0114183	70.7505	97.4865	63.1277	32.8224
ENSG00000011422	5329	PLAUR	0.127915	0.747352	0.871525	9.69714	9.27719	8.85914	7.23713
ENSG00000011426	54443	ANLN	-2.64064	5.32277e-54	3.62521e-51	75.0067	80.4537	543.993	359.288
ENSG00000011451	58525	WIZ	-0.0248617	0.895801	0.953067	19.1894	18.0931	17.7063	17.2677
ENSG00000011454	23637	RABGAP1	0.483393	0.0146955	0.0586891	60.5133	69.8095	52.0945	34.6401
ENSG00000011478	54814	QPCTL	1.19308	4.64565e-06	5.82202e-05	57.712	56.7091	19.5599	26.1179
ENSG00000011485	5536	PPP5C	-0.776279	0.000260402	0.00208652	66.7287	54.5857	89.9789	101.135
ENSG00000011523	23177	CEP68	0.143565	0.526111	0.727024	8.95333	9.98083	8.38164	7.43142
ENSG00000011566	8491	MAP4K3	0.276111	0.144722	0.323905	48.3111	61.2225	48.0504	35.7063
ENSG00000011590	27033	ZBTB32	5.53933	0.0299288	NA	0.997438	0.631863	0	0
ENSG00000011638	57146	LDAF1	1.69381	4.61845e-11	1.34291e-09	71.664	78.0181	18.1613	24.0238
ENSG00000012048	672	BRCA1	-0.201043	0.370017	0.59431	19.4665	21.9857	28.2975	16.2494
ENSG00000012061	2067	ERCC1	0.192042	0.402793	0.624412	46.4741	36.4786	29.3386	37.2381
ENSG00000012124	933	CD22	3.21759	0.00160857	0.00971837	2.15819	2.28794	0.113751	0.315135
ENSG00000012171	7869	SEMA3B	0.405842	0.599968	0.781026	3.34804	0.675237	1.32348	1.51551
ENSG00000012174	51360	MBTPS2	-0.203263	0.337263	0.561988	16.5822	16.6262	21.4804	14.172
ENSG00000012211	4007	PRICKLE3	0.337633	0.112066	0.271435	56.6151	55.3408	36.4507	44.6203
ENSG00000012232	2137	EXTL3	-0.261959	0.207653	0.409844	13.4587	15.0366	18.2372	13.4648
ENSG00000012660	60481	ELOVL5	-0.174998	0.257497	0.475074	347.181	391.856	434.07	338.675
ENSG00000012779	240	ALOX5	-4.16353	0.25853	NA	0	0	0.292706	0.135152
ENSG00000012822	57658	CALCOCO1	1.53333	1.21359e-14	5.44055e-13	36.6722	39.1537	12.2072	11.9048
ENSG00000012963	55148	UBR7	-1.23752	2.21537e-08	4.3492e-07	18.3174	22.4709	47.8971	40.8136
ENSG00000012983	11183	MAP4K5	-0.165444	0.387211	0.610899	35.7434	40.462	46.0557	33.278
ENSG00000013016	30845	EHD3	-0.0520332	0.925583	0.966461	2.94766	2.43893	2.36926	2.76181
ENSG00000013275	5704	PSMC4	0.0347502	0.830858	0.918707	4162.99	3999.48	3475.54	3839.42
ENSG00000013288	23324	MAN2B2	0.942324	6.20346e-08	1.13132e-06	48.4606	55.1724	26.1249	23.5855
ENSG00000013297	5010	CLDN11	-1.07503	0.522642	0.724919	0.429734	0.133337	0.543597	0.564741
ENSG00000013306	51629	SLC25A39	0.15676	0.474703	0.688413	193.209	161.28	124.481	166.325
ENSG00000013364	9961	MVP	0.163109	0.413207	0.634089	138.694	113.152	95.3362	111.292
ENSG00000013374	51667	NUB1	0.463926	0.00783856	0.0358943	89.3205	103.076	66.5207	61.9061
ENSG00000013375	5238	PGM3	0.20788	0.248668	0.464023	37.1493	45.1053	37.5737	28.3778
ENSG00000013392	112611	RWDD2A	0.138137	0.652164	0.815286	11.4105	10.3913	10.8396	7.62225
ENSG00000013441	1195	CLK1	-0.111279	0.550892	0.746438	56.8643	68.8461	67.4186	57.8324
ENSG00000013503	55703	POLR3B	-0.514152	0.0591483	0.170336	9.82842	11.6515	17.1629	11.3667
ENSG00000013523	23357	ANGEL1	0.531227	0.0361933	0.118753	19.1754	18.4189	15.1601	9.17436
ENSG00000013561	9604	RNF14	1.22201	4.4244e-14	1.89244e-12	145.534	166.215	63.113	59.8746
ENSG00000013563	1774	DNASE1L1	0.334701	0.0841376	0.220414	72.4611	66.9443	48.3783	53.1934
ENSG00000013573	1663	DDX11	-0.531481	0.00538519	0.0264451	40.7738	37.5718	52.6837	51.7419
ENSG00000013583	50865	HEBP1	0.483114	0.0945563	0.240127	26.4833	25.7945	15.1133	19.0848
ENSG00000013588	9052	GPRC5A	-1.33763	2.11851e-18	1.43185e-16	176.6	195.33	493.286	378.065
ENSG00000013619	10046	MAMLD1	-1.19786	0.00105789	0.00681205	2.96992	2.23533	6.8023	4.38816
ENSG00000013810	10460	TACC3	-1.6749	5.28608e-15	2.45042e-13	42.3697	44.293	121.593	132.266
ENSG00000014123	23376	UFL1	-0.00361992	0.988263	0.994384	28.286	42.2915	42.3058	23.6291
ENSG00000014138	23649	POLA2	-1.04461	0.000822368	0.00550567	8.50398	6.5891	12.4267	16.1147
ENSG00000014164	23144	ZC3H3	0.574394	0.0218664	0.0802842	35.1575	30.8703	17.5943	22.969
ENSG00000014216	823	CAPN1	-0.359067	0.0629416	0.17856	217.478	178.49	212.595	253.568
ENSG00000014641	4190	MDH1	-0.292786	0.0615814	0.175913	322.184	327.632	365.36	367.067
ENSG00000014824	10463	SLC30A9	0.0826831	0.656141	0.8172	35.1595	39.0177	37.335	27.6551
ENSG00000014914	10903	MTMR11	0.0713945	0.772683	0.886852	14.8673	14.2825	13.481	12.157
ENSG00000014919	1355	COX15	-0.135776	0.445939	0.663476	38.9795	40.4665	43.6657	37.0552
ENSG00000015133	440193	CCDC88C	-0.626618	0.00284586	0.0155779	9.0563	8.81046	14.6182	11.0116
ENSG00000015153	10138	YAF2	0.0849173	0.722511	0.856818	7.8638	7.99091	7.64707	6.2006
ENSG00000015171	10771	ZMYND11	0.104701	0.566817	0.757296	37.6667	42.6233	39.3811	29.8299
ENSG00000015285	7454	WAS	2.75578	0.0443724	0.138493	1.75888	1.10585	0.204926	0.189242
ENSG00000015413	1800	DPEP1	-4.17109	0.0829772	NA	0.0867393	0	0.28802	1.15256
ENSG00000015475	637	BID	-0.0984201	0.635487	0.805008	57.6577	72.4447	58.7399	68.4389
ENSG00000015479	9782	MATR3	-0.142164	0.971716	NA	0.0318861	0	0.0352928	0
ENSG00000015520	29881	NPC1L1	0.16173	0.944584	NA	0	0.174551	0	0.131431
ENSG00000015532	64132	XYLT2	0.644129	0.00204229	0.0118535	59.8859	48.0866	32.861	31.0539
ENSG00000015568	84220	RGPD5	1.24161	0.037189	0.121256	1.19251	7.04031	1.99188	1.19674
ENSG00000015676	23386	NUDCD3	0.200376	0.211838	0.415019	56.1083	58.9645	46.618	45.5698
ENSG00000016082	3670	ISL1	-0.186412	0.807416	0.906756	1.55595	2.30416	2.97468	1.15664
ENSG00000016391	55349	CHDH	-1.29333	2.4742e-11	7.51511e-10	20.2456	18.8317	48.5928	40.1951
ENSG00000016402	53832	IL20RA	-3.14106	0.517938	NA	0	0	0.129215	0
ENSG00000016864	55830	GLT8D1	-0.526766	0.00455192	0.0229424	65.926	67.7512	89.4878	87.8282
ENSG00000017260	27032	ATP2C1	0.00481074	0.97744	0.990071	101.191	115.055	118.582	81.7833
ENSG00000017483	92745	SLC38A5	-1.0847	0.413059	0.634055	0.483144	0.233192	1.01011	0.438964
ENSG00000017797	10928	RALBP1	0.0531982	0.764483	0.882265	37.3526	44.4179	42.1743	30.9014
ENSG00000018189	22902	RUFY3	0.480959	0.0207998	0.0773301	19.1128	23.5266	16.7074	11.6475
ENSG00000018280	6556	SLC11A1	-0.653397	0.653066	0.815869	0.140783	0.407699	0.779122	0.0479661
ENSG00000018408	25937	WWTR1	-0.49897	0.00114412	0.00727859	213.508	230.891	333.688	249.142
ENSG00000018510	8540	AGPS	0.0163708	0.930069	0.968414	49.3359	61.1466	61.6601	39.9621
ENSG00000018607	646915	ZNF285CP	-2.55715	0.601368	NA	0	0	0.0726516	0
ENSG00000018610	63932	STEEP1	0.00363518	0.984252	0.992945	80.6497	78.1151	75.1799	70.9352
ENSG00000018699	55622	TTC27	0.26426	0.163244	0.350355	54.9922	63.4767	49.3171	41.7673
ENSG00000018869	147948	ZNF582	-0.866175	0.351514	0.575956	0.995646	0.480555	1.8367	0.734989
ENSG00000019102	23584	VSIG2	0	1	NA	0	0	0	0
ENSG00000019144	23187	PHLDB1	0.258493	0.144663	0.323856	35.4407	35.8422	30.0464	25.1085
ENSG00000019186	1591	CYP24A1	-3.61182	0.0830528	0.218289	0.0475471	0	0.263135	0.291595
ENSG00000019485	56981	PRDM11	0.797329	0.00107815	0.00691732	8.86796	9.2094	4.07635	5.41127
ENSG00000019549	6591	SNAI2	2.65229	0.410357	NA	0.543672	0	0.0859656	0
ENSG00000019582	972	CD74	0.608024	0.198645	0.398223	8.69594	9.77689	7.13384	4.18276
ENSG00000019991	3082	HGF	-5.08335	0.0105367	0.0452213	0.0178584	0	0.494159	0.109521
ENSG00000019995	54764	ZRANB1	0.395296	0.070226	0.193611	16.7085	21.6643	14.2816	12.5808
ENSG00000020129	23154	NCDN	0.509998	0.0123666	0.0512374	64.5451	75.8975	39.8655	50.0606
ENSG00000020181	25960	ADGRA2	-0.698598	0.622895	0.796866	0.219446	0	0.13494	0.19938
ENSG00000020256	55734	ZFP64	0.063684	0.779319	0.890661	17.0167	15.0647	14.671	13.6983
ENSG00000020426	4331	MNAT1	-0.297023	0.195678	0.394082	27.7503	28.8168	32.0598	31.8936
ENSG00000020577	23034	SAMD4A	0.652134	0.00944208	0.0416336	12.2605	12.2113	8.81695	5.7113
ENSG00000020633	864	RUNX3	-5.32378	0.0792454	NA	0	0	0	0.472251
ENSG00000020922	4361	MRE11	-0.80622	0.000113806	0.00100714	18.4126	19.2868	37.9693	23.5826
ENSG00000021300	58473	PLEKHB1	0.813014	0.0125432	0.0518234	14.1681	14.0511	6.28571	8.37782
ENSG00000021355	1992	SERPINB1	-0.00304792	0.986697	0.993658	72.0752	77.0095	76.2941	61.9975
ENSG00000021488	11136	SLC7A9	3.8985	0.418656	NA	0	0.62084	0	0
ENSG00000021574	6683	SPAST	-0.146177	0.469966	0.684424	32.5903	45.27	45.7484	33.9356
ENSG00000021762	114879	OSBPL5	0.981693	0.00122891	0.00772784	13.827	11.1289	5.33775	6.27705
ENSG00000021776	9716	AQR	-0.472978	0.0247472	0.0884772	20.8711	22.3206	34.6612	21.3149
ENSG00000021826	1373	CPS1	-0.661765	0.305502	0.528148	0.449814	2.06889	1.84506	1.75793
ENSG00000022267	2273	FHL1	0.10931	0.453694	0.670343	261.364	290.658	255.522	217.24
ENSG00000022277	51507	RTF2	-0.108296	0.518762	0.72274	143.859	137.187	142.665	136.77
ENSG00000022355	2554	GABRA1	-3.20761	0.508822	NA	0	0	0	0.0951411
ENSG00000022567	57210	SLC45A4	0.738644	0.00316072	0.0169915	14.4877	14.3191	8.96373	7.05059
ENSG00000022840	9921	RNF10	0.289764	0.0547835	0.161013	162.726	169.61	132.833	118.192
ENSG00000022976	55778	ZNF839	-0.798599	0.00623911	0.0299248	11.0202	8.13594	18.029	13.092
ENSG00000023041	64429	ZDHHC6	-0.0131067	0.941817	0.973354	38.1862	45.9239	42.8066	35.5707
ENSG00000023171	57476	GRAMD1B	0.269961	0.856968	0.933051	0.190555	0.0955098	0.0486724	0.164806
ENSG00000023191	6050	RNH1	0.179677	0.420561	0.64047	320.587	287.964	195.489	293.527
ENSG00000023228	4719	NDUFS1	-0.306111	0.0552125	0.161952	41.4982	44.5529	54.6175	43.8948
ENSG00000023287	9821	RB1CC1	0.24461	0.23301	0.442861	55.5198	67.7468	61.3104	35.8068
ENSG00000023318	23071	ERP44	0.323659	0.10614	0.260937	21.8392	22.4795	16.1851	16.3883
ENSG00000023330	211	ALAS1	0.715288	2.27102e-06	3.0374e-05	328.882	337.787	201.944	173.486
ENSG00000023445	330	BIRC3	1.17798	1.7334e-07	2.89576e-06	208.642	256.79	123.236	69.0169
ENSG00000023516	11215	AKAP11	0.393356	0.0735332	0.200378	35.4682	44.2295	36.4603	20.2473
ENSG00000023572	51022	GLRX2	0.301838	0.224467	0.43144	59.8282	60.9561	43.5621	46.4378
ENSG00000023608	6617	SNAPC1	-0.338247	0.160793	0.346769	22.5928	29.2862	32.2339	28.1651
ENSG00000023697	51071	DERA	-0.468655	0.0418476	0.132731	41.601	37.937	56.3358	45.7851
ENSG00000023734	11171	STRAP	-0.299396	0.0507622	0.152511	250.654	271.627	312.015	280.897
ENSG00000023839	1244	ABCC2	-0.101345	0.845955	0.926973	1.51297	2.59901	2.86207	1.26528
ENSG00000023892	50619	DEF6	-0.352459	0.850344	NA	0.221231	0.320335	0.163245	0.452252
ENSG00000023902	51177	PLEKHO1	0.444037	0.280622	0.500933	13.0194	8.11798	6.34336	7.95906
ENSG00000023909	2730	GCLM	1.2282	8.15219e-14	3.36501e-12	130.341	153.533	62.6465	49.4613
ENSG00000024048	23304	UBR2	0.60901	0.00435008	0.022072	34.4774	40.7776	29.3757	16.7328
ENSG00000024422	30846	EHD2	-0.546339	0.000943544	0.0061791	86.6376	93.1948	119.68	121.676
ENSG00000024526	55635	DEPDC1	-1.85481	9.44092e-21	7.84882e-19	19.0861	26.5766	85.8451	66.6724
ENSG00000024862	25901	CCDC28A	1.27349	0.000172003	0.00145873	33.8087	34.946	15.4793	10.9638
ENSG00000025039	58528	RRAGD	1.28462	1.05607e-07	1.85157e-06	27.4797	32.0086	11.5344	10.9328
ENSG00000025156	3298	HSF2	-0.41919	0.0223023	0.0814984	53.9272	60.2681	78.9366	62.4357
ENSG00000025293	51230	PHF20	-0.257511	0.176876	0.369619	38.6208	47.1331	56.7411	38.504
ENSG00000025423	8630	HSD17B6	-1.04001	0.202712	0.403646	2.02509	1.91235	2.144	5.12975
ENSG00000025434	10062	NR1H3	0.322642	0.365559	0.58902	12.3262	7.90508	6.71413	8.18435
ENSG00000025708	1890	TYMP	0.80495	0.00495942	0.0246759	92.5839	78.2348	33.7433	55.1305
ENSG00000025770	29781	NCAPH2	-0.998686	0.000360786	0.00276572	15.256	14.8917	21.6199	33.1251
ENSG00000025772	10953	TOMM34	0.366682	0.0597754	0.171723	105.725	111.553	72.2834	82.1013
ENSG00000025796	11231	SEC63	-0.0456203	0.78978	0.896962	112.254	138.919	140.248	100.204
ENSG00000025800	23633	KPNA6	0.242076	0.203891	0.40503	94.706	116.548	101.359	64.8952
ENSG00000026025	7431	VIM	-1.83361	3.03418e-23	3.17925e-21	1338.09	1190.3	3750.01	4509.81
ENSG00000026103	355	FAS	-0.742716	0.0229606	0.0834708	1.31408	1.47063	2.47593	1.84555
ENSG00000026297	8635	RNASET2	0.0715515	0.895934	0.953151	0.800995	1.86399	1.24543	1.07213
ENSG00000026508	960	CD44	-0.818611	4.46856e-08	8.33817e-07	463.351	538.996	926.408	711.088
ENSG00000026559	3755	KCNG1	0.808497	0.128842	0.298864	11.2928	8.81982	3.16765	7.19443
ENSG00000026652	56895	AGPAT4	1.33645	2.42785e-10	6.44564e-09	18.7338	20.0355	7.66892	6.52123
ENSG00000026751	57823	SLAMF7	2.86366	0.555505	NA	0.173006	0	0	0
ENSG00000026950	11119	BTN3A1	1.34654	1.3631e-05	0.000153444	12.5883	14.8135	6.00341	4.01315
ENSG00000027001	4285	MIPEP	0.191896	0.493207	0.703253	19.1288	21.9318	16.5288	16.4994
ENSG00000027075	5583	PRKCH	0.607544	0.557617	0.751121	1.72952	0.577912	0.687184	0.725246
ENSG00000027644	3645	INSRR	0	1	NA	0	0	0	0
ENSG00000027697	3459	IFNGR1	0.209575	0.283723	0.504131	44.9311	54.6699	41.0742	38.171
ENSG00000027847	11285	B4GALT7	0.791659	0.00181002	0.0107629	66.2104	65.5139	29.689	39.7492
ENSG00000027869	9047	SH2D2A	3.15638	4.47e-06	5.62579e-05	10.4178	8.238	1.00755	0.930439
ENSG00000028116	7444	VRK2	-0.305856	0.169304	0.359132	35.6993	43.2276	54.978	35.7898
ENSG00000028137	7133	TNFRSF1B	0.357603	0.126562	0.294928	39.6503	33.7116	23.3623	29.1088
ENSG00000028203	55591	VEZT	-0.0218658	0.894427	0.952398	66.6373	72.5704	73.5076	57.4442
ENSG00000028277	5452	POU2F2	0.875159	0.375347	0.599175	0.46261	0.376787	0.0768053	0.330992
ENSG00000028310	65980	BRD9	-0.419143	0.0235788	0.0852829	68.7158	71.5625	81.7427	90.2764
ENSG00000028528	6642	SNX1	-0.326649	0.0665998	0.186321	30.0375	30.2635	40.8079	29.5111
ENSG00000028839	9519	TBPL1	0.198303	0.356242	0.580718	19.4812	20.5484	17.4978	14.7644
ENSG00000029153	56938	ARNTL2	0.667972	0.000365642	0.0027973	69.7955	68.8262	48.9176	32.4522
ENSG00000029363	9774	BCLAF1	-1.16538	7.69302e-10	1.89206e-08	43.7044	54.0714	123.694	80.3214
ENSG00000029364	55334	SLC39A9	-0.102103	0.563438	0.754545	52.6661	61.0411	64.5733	48.5444
ENSG00000029534	286	ANK1	-1.50396	2.81537e-11	8.46426e-10	6.38168	7.18777	19.9191	15.7109
ENSG00000029639	51106	TFB1M	-0.295193	0.228398	0.436562	30.4271	25.2258	29.259	33.5118
ENSG00000029725	9135	RABEP1	0.205463	0.325994	0.550096	33.8688	39.9546	36.5993	23.0495
ENSG00000029993	3149	HMGB3	-1.74331	3.11262e-33	8.35126e-31	122.826	126.117	411.093	359.104
ENSG00000030066	23279	NUP160	-0.580451	0.00208137	0.0120251	34.1232	37.5979	59.4868	40.3094
ENSG00000030110	578	BAK1	0.681516	0.00064272	0.00447906	95.5268	93.4323	53.0359	55.314
ENSG00000030419	22807	IKZF2	-2.46897	0.0859017	0.223717	0.0338901	0.0368039	0.187555	0.1732
ENSG00000030582	2896	GRN	1.38518	3.87586e-11	1.1458e-09	489.345	447.163	136.374	190.612
ENSG00000031003	51306	FAM13B	-0.843369	0.000828657	0.00553939	10.2753	16.1291	26.8728	17.0707
ENSG00000031081	57514	ARHGAP31	-0.10241	0.691612	0.839102	7.58616	7.30984	8.3564	6.48958
ENSG00000031691	55166	CENPQ	-1.34117	3.37764e-05	0.000340805	10.6004	8.1322	23.2507	20.7754
ENSG00000031698	6301	SARS1	1.17621	6.99984e-13	2.60406e-11	452.533	419.934	185.039	171.576
ENSG00000031823	8498	RANBP3	-0.428762	0.0501977	0.151354	44.8295	34.181	48.054	50.1039
ENSG00000032219	5926	ARID4A	-0.313915	0.313681	0.536979	8.20988	11.7985	16.0235	7.30065
ENSG00000032389	7260	EIPR1	-0.0387313	0.886303	0.948661	36.1137	32.9212	25.4195	39.0841
ENSG00000032444	10908	PNPLA6	-0.0278698	0.899649	0.955152	82.042	76.0082	59.6955	87.0385
ENSG00000032742	8100	IFT88	-0.330919	0.181445	0.37544	18.3088	24.3936	27.8264	21.7863
ENSG00000033011	56052	ALG1	-0.485114	0.0461818	0.142422	10.0744	9.49359	12.8773	12.39
ENSG00000033030	55596	ZCCHC8	0.0656069	0.73742	0.865022	26.8772	33.7411	28.6731	24.7191
ENSG00000033050	10061	ABCF2	-0.318193	0.188378	0.384861	21.3187	23.2734	22.0647	28.6334
ENSG00000033100	54480	CHPF2	-0.233928	0.288457	0.509576	31.0104	35.1792	31.7709	39.2762
ENSG00000033122	57554	LRRC7	-1.57048	0.300745	0.522873	0.017194	0.0248964	0.0888115	0.0292908
ENSG00000033170	2530	FUT8	-0.722203	0.00113017	0.00720155	17.4524	15.8207	30.4904	20.7265
ENSG00000033178	55236	UBA6	-0.191652	0.307391	0.530173	22.7077	30.8341	31.7617	24.7231
ENSG00000033327	9846	GAB2	1.83847	2.30823e-17	1.38556e-15	32.6076	31.5749	9.44393	7.22132
ENSG00000033627	535	ATP6V0A1	0.566335	0.00215792	0.0123906	52.4129	52.3709	36.2298	29.3424
ENSG00000033800	8554	PIAS1	-0.786288	0.000192696	0.00160411	13.9306	17.2085	29.4674	20.3893
ENSG00000033867	9497	SLC4A7	0.0344048	0.858093	0.933705	180.124	222.976	230.433	136.759
ENSG00000034053	321	APBA2	-4.36236	0.326636	NA	0	0	0.314966	0
ENSG00000034152	5606	MAP2K3	-0.376673	0.0768325	0.207054	50.9048	45.5631	53.616	61.3769
ENSG00000034510	9168	TMSB10	-0.0383036	0.855473	0.932468	3759.82	3210.38	2713.1	3819
ENSG00000034533	28990	ASTE1	-0.25296	0.487054	0.698021	5.76235	8.52123	7.59933	7.95758
ENSG00000034677	25897	RNF19A	-0.0323334	0.870714	0.940194	38.0643	34.718	40.8158	28.5628
ENSG00000034693	8504	PEX3	-0.563066	0.0284706	0.0984681	22.5343	17.05	31.4159	23.1588
ENSG00000034713	11345	GABARAPL2	-0.208744	0.285363	0.50603	126.575	125.786	128.482	139.328
ENSG00000035115	26751	SH3YL1	0.0908962	0.683504	0.833803	15.4331	15.4854	15.9488	11.078
ENSG00000035141	84908	FAM136A	-0.315522	0.0815552	0.215485	107.977	110.703	120.481	129.37
ENSG00000035403	7414	VCL	-0.888167	7.12478e-07	1.05755e-05	178.802	195.328	391.722	253.684
ENSG00000035499	55789	DEPDC1B	-1.73905	1.16267e-17	7.30089e-16	22.3139	23.0575	74.3932	65.5202
ENSG00000035664	23604	DAPK2	0.775791	0.299556	0.521792	1.01675	0.561442	0.553154	0.31706
ENSG00000035681	8439	NSMAF	0.189686	0.312266	0.535607	49.0988	55.5751	49.3171	35.8592
ENSG00000035687	159	ADSS2	-0.257887	0.125247	0.292857	113.584	130.402	149.41	120.432
ENSG00000035862	7077	TIMP2	1.1984	5.8807e-10	1.48341e-08	91.7002	98.0952	37.6649	38.3496
ENSG00000035928	5981	RFC1	-0.346481	0.0716163	0.196526	37.4254	42.9763	56.2291	38.7848
ENSG00000036054	55773	TBC1D23	-0.0809166	0.694768	0.840667	37.2848	53.8151	50.9757	38.0656
ENSG00000036257	8452	CUL3	-0.696021	0.000128139	0.00112053	47.8905	54.6462	92.9929	61.6189
ENSG00000036448	9172	MYOM2	1.35872	0.530502	NA	0.202854	0.293726	0.149684	0.0345571
ENSG00000036530	10858	CYP46A1	4.89244	0.0901246	NA	0.148848	0.808229	0	0
ENSG00000036549	26009	ZZZ3	0.0729456	0.696967	0.84199	31.8013	39.685	36.34	26.631
ENSG00000036672	9099	USP2	0.0959468	0.875776	0.94298	2.118	2.48049	2.48218	1.52814
ENSG00000037042	27175	TUBG2	0.643164	0.00721608	0.0335387	54.8231	49.5279	28.1844	33.1168
ENSG00000037241	51121	RPL26L1	0.0505142	0.830788	0.918707	81.8238	101.168	79.0002	82.9103
ENSG00000037280	2324	FLT4	-1.13196	0.636217	NA	0.0273973	0.0595056	0.121298	0.056007
ENSG00000037474	54888	NSUN2	-0.529251	0.000939145	0.00615484	145.713	171.357	235.851	187.446
ENSG00000037637	54455	FBXO42	0.769967	1.9707e-05	0.000212658	40.1603	42.1072	23.0231	21.4555
ENSG00000037749	4238	MFAP3	-0.521023	0.014979	0.0596196	21.7111	26.4691	39.5368	24.8481
ENSG00000037757	84245	MRI1	-0.40893	0.157867	0.342461	10.417	9.73673	12.7346	11.9718
ENSG00000037897	4234	METTL1	-0.406462	0.149469	0.331121	27.1245	41.2127	38.2349	44.26
ENSG00000037965	3224	HOXC8	-1.57967	6.98161e-11	1.99726e-09	12.9596	12.4762	37.3724	32.9369
ENSG00000038002	175	AGA	0.810791	0.000968279	0.00631306	37.6533	38.995	19.7801	20.3902
ENSG00000038210	55300	PI4K2B	-0.229479	0.301348	0.523626	26.6493	26.6951	34.5313	23.7167
ENSG00000038219	259282	BOD1L1	0.047292	0.861687	0.934937	13.0588	16.2	18.4443	8.18878
ENSG00000038274	27430	MAT2B	-0.15777	0.369768	0.593963	71.8923	85.3359	78.8731	81.9815
ENSG00000038295	7092	TLL1	-3.19919	0.189485	NA	0	0	0	0.0660037
ENSG00000038358	23644	EDC4	-0.482591	0.0103632	0.0447193	22.6251	25.1103	32.3939	29.1159
ENSG00000038382	7204	TRIO	-0.213874	0.324558	0.548519	66.4118	65.5266	93.0765	50.5257
ENSG00000038427	1462	VCAN	-0.131507	0.971654	NA	0	0.0283753	0.0144603	0.0133535
ENSG00000038532	23274	CLEC16A	0.310398	0.144745	0.323916	19.1965	16.3075	14.7852	11.8192
ENSG00000039068	999	CDH1	-0.449906	0.0426062	0.134383	43.4638	53.2392	67.9737	54.138
ENSG00000039123	23517	MTREX	-0.553091	0.00110394	0.00705981	86.2605	97.4834	145.439	104.859
ENSG00000039139	1767	DNAH5	-0.254937	0.368995	0.59299	2.3457	3.06607	3.52442	2.4627
ENSG00000039319	9765	ZFYVE16	0.0214961	0.926511	0.966918	25.7271	33.2624	36	18.4185
ENSG00000039523	79567	RIPOR1	0.690152	0.000524375	0.00378233	49.7564	54.3622	29.0405	30.2135
ENSG00000039560	26064	RAI14	0.450753	0.0411693	0.131167	25.8307	35.2997	24.9447	16.5679
ENSG00000039600	11063	SOX30	0	1	NA	0	0	0	0
ENSG00000039650	11284	PNKP	-0.366431	0.256187	0.473345	39.9772	21.1453	34.0452	38.8427
ENSG00000039987	54831	BEST2	2.68691	0.435748	NA	0	0.575886	0.0838501	0
ENSG00000040199	23035	PHLPP2	-0.339561	0.175712	0.368007	6.32228	8.67265	10.5785	7.02904
ENSG00000040275	54908	SPDL1	-2.06238	7.25139e-32	1.78344e-29	42.2958	45.7176	195.28	145.857
ENSG00000040341	27067	STAU2	-0.0554653	0.793562	0.899097	22.0118	24.2819	26.9371	17.857
ENSG00000040487	54896	SLC66A1	0.86844	0.00127341	0.00797084	65.3128	59.1773	24.1257	37.8747
ENSG00000040531	1497	CTNS	0.879476	0.000129841	0.00113374	25.6689	25.1383	11.7889	13.5358
ENSG00000040608	65078	RTN4R	1.43455	0.00127843	0.00799378	45.0288	38.9688	8.57975	19.4071
ENSG00000040633	79142	PHF23	-0.763952	0.000185334	0.00155319	48.4438	50.6252	74.2763	80.1182
ENSG00000040731	1008	CDH10	-5.28234	0.0845692	NA	0	0	0.436079	0.25169
ENSG00000040933	3631	INPP4A	0.548659	0.0142558	0.0573171	14.6747	18.9711	13.1135	8.28478
ENSG00000041353	5874	RAB27B	-0.95744	0.00467008	0.0234271	3.07054	4.41104	8.64369	4.89308
ENSG00000041357	5685	PSMA4	-0.623132	3.22652e-05	0.000326487	119.171	136.317	190.419	172.245
ENSG00000041515	23026	MYO16	2.69151	0.304087	NA	0.108828	0.212733	0.0481823	0
ENSG00000041802	55341	LSG1	0.0203675	0.901309	0.955947	89.5828	99.8611	93.3885	79.1772
ENSG00000041880	10039	PARP3	0.610092	0.0131921	0.0538622	28.088	25.7697	16.9515	15.6541
ENSG00000041982	3371	TNC	0.697796	0.589238	0.773871	0.150119	0.163025	0.145388	0.0383601
ENSG00000041988	90326	THAP3	0.197017	0.457937	0.673864	29.511	27.3096	19.0646	26.1735
ENSG00000042062	140876	RIPOR3	-0.670268	0.000439085	0.00324919	30.9811	34.0359	49.1639	46.1375
ENSG00000042088	55775	TDP1	-0.835885	0.000490274	0.00357274	15.7451	12.7877	25.6225	21.6555
ENSG00000042286	84883	AIFM2	1.00166	2.15238e-06	2.89623e-05	52.0409	47.1751	20.6928	24.7337
ENSG00000042317	55812	SPATA7	0.124916	0.785172	0.89431	8.26444	5.21623	6.41102	5.12615
ENSG00000042429	9440	MED17	-0.779688	0.0673048	0.18769	3.82765	1.48197	4.75236	3.81028
ENSG00000042445	54884	RETSAT	0.712289	3.72605e-05	0.000370511	81.3424	93.7215	52.6237	45.9514
ENSG00000042493	822	CAPG	-0.0523103	0.796644	0.900554	355.537	341.768	282.216	377.613
ENSG00000042753	1175	AP2S1	-0.228253	0.350607	0.574812	203.207	182.603	161.695	249.364
ENSG00000042781	7399	USH2A	2.88645	0.482007	NA	0.00833408	0.0181012	0	0
ENSG00000043039	8538	BARX2	-2.21096	0.00149264	0.00913327	1.51095	1.06173	6.09927	4.99653
ENSG00000043093	54165	DCUN1D1	-0.311528	0.109699	0.266907	29.4488	34.8406	44.5321	29.6732
ENSG00000043143	23338	JADE2	-0.650763	0.000192769	0.00160411	17.8661	18.3831	28.7069	23.9586
ENSG00000043355	7546	ZIC2	-0.772204	0.00230775	0.0130854	17.3144	16.0725	23.0224	29.1454
ENSG00000043514	54802	TRIT1	0.068134	0.745701	0.870288	24.3267	22.6338	23.0316	18.5289
ENSG00000043591	153	ADRB1	-0.553171	0.0277305	0.0965686	16.3799	14.642	19.7333	22.0954
ENSG00000044012	2981	GUCA2B	-3.87713	0.422048	NA	0	0	1.55137	0
ENSG00000044090	9820	CUL7	0.0567611	0.769594	0.884875	34.454	33.6466	28.4505	31.639
ENSG00000044115	1495	CTNNA1	0.26245	0.0748056	0.202781	429.597	434.667	372.705	295.327
ENSG00000044446	5256	PHKA2	0.0182222	0.946295	0.975491	13.2397	11.5893	12.9563	9.85126
ENSG00000044524	2042	EPHA3	-3.91841	0.387104	NA	0	0	0.056988	0.0789395
ENSG00000044574	3309	HSPA5	2.03256	3.25884e-46	1.98991e-43	2576.2	2636.89	627.286	550.083
ENSG00000046604	1829	DSG2	-0.0401866	0.841166	0.924088	40.7631	54.2872	54.6804	36.0926
ENSG00000046647	54960	GEMIN8	-0.403663	0.286477	0.507242	4.23662	5.89993	6.28913	6.01156
ENSG00000046651	8481	OFD1	0.437912	0.0638111	0.180384	24.2816	29.4236	22.362	14.5176
ENSG00000046653	2824	GPM6B	-0.729256	0.43644	0.654683	0.421343	0.633557	1.25558	0.397538
ENSG00000047056	22884	WDR37	0.173318	0.547349	0.74355	8.5824	8.03796	8.47928	5.29871
ENSG00000047188	64848	YTHDC2	0.182822	0.375332	0.599175	32.2505	41.02	36.4709	23.5572
ENSG00000047230	56474	CTPS2	0.0777202	0.812059	0.908973	9.69401	6.56552	6.88395	7.35148
ENSG00000047249	51606	ATP6V1H	0.10239	0.588071	0.773141	80.4723	77.7366	64.7898	70.57
ENSG00000047315	5431	POLR2B	-0.558872	0.00177891	0.0105885	87.1463	94.3385	149.408	99.5731
ENSG00000047346	56204	FAM214A	0.238029	0.399811	0.621496	7.19616	10.7014	8.7065	5.38954
ENSG00000047365	116984	ARAP2	0.021795	0.947386	0.975991	5.49885	6.14294	6.9594	3.77774
ENSG00000047410	7175	TPR	-0.423526	0.0713532	0.196017	49.9861	65.0875	97.1736	47.5305
ENSG00000047457	1356	CP	-1.57104	0.00584652	0.0282989	0.91275	0.867322	2.86243	2.06026
ENSG00000047578	23247	KATNIP	0.437168	0.0258476	0.0915053	22.3992	25.2723	17.7778	14.7649
ENSG00000047579	84062	DTNBP1	0.414062	0.0768591	0.207062	42.6297	40.2414	28.3246	28.9407
ENSG00000047597	7504	XK	0.536626	0.337868	0.56268	2.12707	2.4521	1.99213	0.970002
ENSG00000047621	57102	C12orf4	-0.303449	0.271335	0.490686	16.2904	14.067	22.0648	13.0604
ENSG00000047634	6322	SCML1	0.80672	0.000530608	0.00381343	31.1305	36.0607	19.2701	16.2043
ENSG00000047644	55841	WWC3	-0.173495	0.43189	0.650664	13.9126	17.7813	18.1499	14.8431
ENSG00000047648	395	ARHGAP6	0	1	NA	0	0	0	0
ENSG00000047662	27146	FAM184B	-0.583161	0.697168	0.842078	0.0754636	0.273172	0.445473	0.0514223
ENSG00000047849	4134	MAP4	0.112059	0.497729	0.706155	78.8967	92.3279	84.9033	62.0554
ENSG00000047932	57120	GOPC	-0.0922008	0.56378	0.754889	68.5602	71.5147	74.144	63.8698
ENSG00000048028	57646	USP28	-0.0467392	0.825809	0.915624	47.378	53.1327	61.6178	35.4493
ENSG00000048052	9734	HDAC9	1.6333	2.26728e-10	6.03745e-09	10.063	14.144	4.20807	3.0139
ENSG00000048140	26262	TSPAN17	0.2813	0.182676	0.376977	93.4569	79.2425	58.7276	71.5766
ENSG00000048162	51491	NOP16	-0.584249	0.00888943	0.0397275	57.2906	47.0993	68.4426	75.5935
ENSG00000048342	57545	CC2D2A	-1.35327	0.000813614	0.00545944	1.66362	1.26466	4.53436	2.50814
ENSG00000048392	50484	RRM2B	0.357306	0.0461322	0.142319	68.7687	78.3787	62.3375	44.3348
ENSG00000048405	168850	ZNF800	0.050407	0.833639	0.920132	20.9325	20.3069	23.3785	13.8898
ENSG00000048462	608	TNFRSF17	2.2793	0.633975	NA	0.380056	0	0	0
ENSG00000048471	92017	SNX29	0.911909	0.00836453	0.0378338	8.26584	7.13171	4.88404	2.79508
ENSG00000048544	55173	MRPS10	0.582191	0.000217726	0.0017833	372.009	382.016	244.876	220.118
ENSG00000048545	2978	GUCA1A	2.75336	0.237693	NA	0	0.864603	0	0.108503
ENSG00000048545	118142757	LOC118142757	2.75336	0.237693	NA	0	0.864603	0	0.108503
ENSG00000048649	51773	RSF1	-0.393458	0.0803496	0.21345	27.5068	35.337	50.6054	26.6357
ENSG00000048707	55187	VPS13D	0.324173	0.241876	0.455071	17.0869	20.9389	19.9357	8.65984
ENSG00000048740	10659	CELF2	-3.55554	0.46258	NA	0	0	0.0713244	0
ENSG00000048828	23196	FAM120A	-0.100329	0.551192	0.746558	62.8691	61.01	68.8081	54.4007
ENSG00000048991	23518	R3HDM1	-0.416949	0.0532545	0.157935	46.7725	48.6409	74.8281	44.3044
ENSG00000049089	1298	COL9A2	0.166852	0.765734	0.883132	4.27443	3.35251	2.36556	3.82289
ENSG00000049130	4254	KITLG	-1.26452	0.00927299	0.0410721	1.25074	1.51621	3.50921	2.64602
ENSG00000049167	1161	ERCC8	-0.389101	0.126784	0.295252	5.27816	7.15558	8.32402	6.69962
ENSG00000049192	11174	ADAMTS6	0.744199	0.725117	NA	0.231653	0.025157	0.153842	0
ENSG00000049239	9563	H6PD	1.76903	1.94887e-25	2.50077e-23	62.3898	65.2882	19.8221	14.9447
ENSG00000049245	9341	VAMP3	-0.0517436	0.735402	0.863914	215.1	252.669	239.836	207.48
ENSG00000049246	8863	PER3	0.8248	0.000817577	0.00548188	14.8394	17.6675	10.3555	6.72059
ENSG00000049247	10911	UTS2	-1.61488	0.746377	NA	0	0	0	0.0965208
ENSG00000049249	3604	TNFRSF9	2.80684	1.38296e-08	2.80842e-07	4.74636	4.81694	0.719225	0.548669
ENSG00000049283	55040	EPN3	1.07914	0.222032	0.428865	0.654737	2.3701	0.72469	0.579995
ENSG00000049323	4052	LTBP1	0.248061	0.311689	0.535135	23.5595	26.793	21.9357	17.3113
ENSG00000049449	5954	RCN1	0.593407	0.000358199	0.00274826	200.977	220.662	126.888	129.815
ENSG00000049540	2006	ELN	1.81361	0.65879	NA	0.169315	0	0	0.0432654
ENSG00000049541	5982	RFC2	-0.772564	0.00038952	0.00295401	59.5074	51.3621	86.6761	87.9673
ENSG00000049618	57492	ARID1B	-0.22568	0.275135	0.495132	22.2427	25.1608	30.1886	21.3077
ENSG00000049656	81037	CLPTM1L	-0.334155	0.0510407	0.153217	207.703	200.99	225.157	247.856
ENSG00000049759	23327	NEDD4L	0.38722	0.0586258	0.169217	16.0884	20.5006	15.4358	10.5353
ENSG00000049768	50943	FOXP3	2.8533	0.132971	NA	0.520369	0.565109	0.0719957	0.0664855
ENSG00000049769	89801	PPP1R3F	-0.0144995	0.970892	0.986329	5.11202	5.55153	3.83297	5.94149
ENSG00000049860	3074	HEXB	0.372654	0.0156696	0.0617714	229.399	227.218	174.696	151.452
ENSG00000049883	79810	PTCD2	0.0686423	0.748315	0.871919	9.44435	10.5367	10.2349	7.44952
ENSG00000050130	51528	JKAMP	-0.569087	0.00217675	0.0124906	42.0349	43.4607	62.6955	54.5216
ENSG00000050165	27122	DKK3	0.239091	0.15898	0.344172	50.2665	45.8756	38.6311	36.5797
ENSG00000050327	7984	ARHGEF5	0.425277	0.0534879	0.158362	18.4038	25.4984	16.8546	13.3194
ENSG00000050344	9603	NFE2L3	-0.0280692	0.877849	0.944182	88.7773	81.7592	91.3474	70.2427
ENSG00000050393	63933	MCUR1	0.338841	0.0456625	0.141389	66.7647	73.7509	55.8439	46.8471
ENSG00000050405	51474	LIMA1	-0.68202	2.19842e-05	0.000233111	116.419	130.262	209.319	157.681
ENSG00000050426	25875	LETMD1	0.384088	0.0307566	0.104698	110.754	130.52	93.9635	76.8895
ENSG00000050438	9498	SLC4A8	-2.23653	2.59081e-10	6.84139e-09	0.847815	0.878212	5.06734	2.57306
ENSG00000050555	10319	LAMC3	0.889513	0.00190172	0.0111991	9.74328	8.45985	5.4047	3.7607
ENSG00000050628	5733	PTGER3	3.63536	0.451417	NA	0	0.099974	0	0
ENSG00000050748	5601	MAPK9	0.131958	0.459216	0.67495	39.1827	46.6541	39.5548	32.7964
ENSG00000050820	9564	BCAR1	-0.647124	0.000914795	0.00602648	43.336	40.2036	53.8413	65.9415
ENSG00000051009	84067	FHIP1B	0.111384	0.544541	0.741917	37.8804	37.9596	35.4503	29.5442
ENSG00000051108	9709	HERPUD1	1.79858	4.42194e-19	3.08283e-17	99.4051	96.3508	24.8297	26.8722
ENSG00000051128	9454	HOMER3	-1.11643	0.000475063	0.00348052	12.7276	12.0068	18.0717	30.5519
ENSG00000051180	5888	RAD51	-0.706967	0.00722488	0.0335708	16.8501	19.3872	25.2369	28.8756
ENSG00000051341	10721	POLQ	-0.795889	0.00674467	0.0318407	7.54058	10.6246	20.1165	9.44656
ENSG00000051382	5291	PIK3CB	-0.547039	0.000848739	0.00565443	53.0021	56.1522	83.5765	64.3258
ENSG00000051523	1535	CYBA	-0.43884	0.121415	0.286402	126.126	85.0832	93.1582	167.114
ENSG00000051596	84321	THOC3	-0.196542	0.3474	0.571619	37.0792	41.9269	39.9375	43.0617
ENSG00000051620	23593	HEBP2	0.45534	0.0109091	0.0464148	25.1694	25.2016	17.0134	16.8165
ENSG00000051825	10198	MPHOSPH9	-0.647872	0.00579728	0.0281178	25.0424	28.5523	50.7868	27.8247
ENSG00000052126	54477	PLEKHA5	-0.240977	0.427007	0.645836	4.18763	4.66329	6.24552	3.53668
ENSG00000052723	80143	SIKE1	0.481064	0.0216048	0.0795547	32.1348	40.1072	28.1822	19.8333
ENSG00000052749	23223	RRP12	0.476802	0.00788658	0.0360402	70.0249	63.029	43.6497	44.4442
ENSG00000052795	57600	FNIP2	0.0136805	0.954444	0.979508	14.6028	18.9672	19.5713	11.4342
ENSG00000052802	6307	MSMO1	2.17173	2.47277e-37	8.10886e-35	546.809	660.671	136.117	111.462
ENSG00000052841	55761	TTC17	0.448749	0.0356257	0.1173	46.7419	63.6533	45.9225	29.2566
ENSG00000052850	60529	ALX4	0.986405	0.31585	0.538869	0.650416	0.770549	0.359954	0.302186
ENSG00000053108	23105	FSTL4	1.75031	0.370165	NA	0.188232	0.170347	0.104172	0
ENSG00000053254	1112	FOXN3	1.06642	0.000583703	0.00413722	8.86143	11.0332	5.40591	3.43343
ENSG00000053371	8574	AKR7A2	-0.0656446	0.784465	0.893845	134.83	110.053	99.9034	134.505
ENSG00000053372	51154	MRTO4	-0.745694	1.38764e-05	0.000155916	113.042	118.005	178.076	178.298
ENSG00000053438	4826	NNAT	-2.31461	0.141962	0.320144	0.509602	0	1.83316	0.651098
ENSG00000053501	55850	USE1	-0.119738	0.735324	0.863914	16.9237	11.7186	12.2015	16.346
ENSG00000053524	23101	MCF2L2	0.256655	0.659362	0.819862	1.43336	1.19524	1.24653	0.811022
ENSG00000053702	83714	NRIP2	0.193786	0.823831	0.914484	1.59673	1.13378	1.35948	0.878805
ENSG00000053747	3909	LAMA3	0.1399	0.777248	0.889345	1.12388	1.88161	1.55494	0.973243
ENSG00000053770	55745	AP5M1	-0.403989	0.0832818	0.218741	7.31189	9.08611	11.9477	8.19743
ENSG00000053900	29945	ANAPC4	-0.0488564	0.821086	0.91356	35.3007	40.0086	39.9958	32.0801
ENSG00000053918	3784	KCNQ1	0.954387	0.382537	0.60572	0.951463	1.6237	0.351039	0.833586
ENSG00000054116	27095	TRAPPC3	0.12065	0.539669	0.738577	128.879	150.793	110.116	125.176
ENSG00000054118	9967	THRAP3	-0.902321	3.37796e-07	5.37438e-06	69.5664	80.544	155.098	105.756
ENSG00000054148	29085	PHPT1	-0.543199	0.0645218	0.181848	96.5799	93.147	88.1012	161.84
ENSG00000054179	954	ENTPD2	-0.507478	0.61996	0.794762	0.886045	0.3499	0.445778	1.15265
ENSG00000054219	4065	LY75	0.761827	0.283122	0.503439	1.02586	1.61803	0.756973	0.674072
ENSG00000054267	51742	ARID4B	-0.575886	0.00779997	0.0357458	28.6912	36.2168	54.2557	35.6837
ENSG00000054277	23596	OPN3	-0.868146	0.00360693	0.0189642	9.27754	15.1128	24.8162	16.3974
ENSG00000054282	10806	SDCCAG8	-0.150202	0.636784	0.805688	11.7425	15.9579	17.3537	11.1977
ENSG00000054356	5798	PTPRN	-0.983757	0.70518	NA	0.177665	0	0.0983237	0.226996
ENSG00000054392	55733	HHAT	0.590321	0.398049	0.619829	1.0192	1.05149	0.817869	0.46879
ENSG00000054523	23095	KIF1B	0.159547	0.400901	0.622406	25.2645	28.0884	27.4235	17.1326
ENSG00000054598	2296	FOXC1	-0.145028	0.601765	0.782109	13.7306	10.7101	13.8801	11.2536
ENSG00000054611	25771	TBC1D22A	-0.275239	0.252311	0.468139	22.4663	21.581	22.879	26.0225
ENSG00000054654	23224	SYNE2	-0.563306	0.264053	0.482829	9.71989	9.29628	19.4566	7.20965
ENSG00000054690	57475	PLEKHH1	0.439366	0.205685	0.407412	3.94173	4.55858	3.088	2.69469
ENSG00000054793	10079	ATP9A	1.23951	1.82407e-08	3.63337e-07	33.5529	40.4135	17.8299	11.3364
ENSG00000054938	25884	CHRDL2	-2.76714	0.318999	NA	0.0862532	0	0	0.528971
ENSG00000054965	23201	FAM168A	-0.191346	0.31361	0.536975	53.5376	62.3996	73.616	49.5038
ENSG00000054967	84957	RELT	-0.0863125	0.828763	0.917307	7.98656	4.99985	5.25191	7.39498
ENSG00000054983	2581	GALC	-0.0507444	0.832761	0.919569	15.8595	17.542	18.6105	13.5087
ENSG00000055044	51602	NOP58	-1.37139	1.82927e-15	8.94827e-14	102.914	119.6	298.494	234.336
ENSG00000055070	26099	SZRD1	-0.289037	0.05844	0.168791	161.954	165.606	188.385	180.396
ENSG00000055118	3757	KCNH2	1.1504	0.0498226	0.150607	3.49363	3.91134	1.43514	1.61981
ENSG00000055130	8454	CUL1	-0.539336	0.00121313	0.00763673	70.1532	78.9284	108.958	91.2574
ENSG00000055147	10827	FAM114A2	0.507572	0.0139339	0.0563466	24.8424	30.111	19.6458	16.0609
ENSG00000055163	26999	CYFIP2	2.45498	0.293228	NA	0	0.323814	0.0275029	0.025398
ENSG00000055208	23118	TAB2	0.132939	0.464347	0.679558	76.7108	96.1679	85.9614	60.3194
ENSG00000055211	116254	GINM1	0.489007	0.00850143	0.0383062	90.0167	104.191	66.8408	60.6562
ENSG00000055332	5610	EIF2AK2	0.272787	0.181993	0.376179	45.3275	53.8769	48.4014	28.2766
ENSG00000055483	57602	USP36	0.842265	2.30717e-07	3.78642e-06	48.2447	51.0324	27.3557	23.7988
ENSG00000055609	58508	KMT2C	-0.2769	0.305142	0.527835	7.71869	10.4819	14.1716	6.52486
ENSG00000055732	55283	MCOLN3	1.16069	0.000423627	0.00316389	9.77314	15.86	5.79645	4.74968
ENSG00000055917	23369	PUM2	-0.0487664	0.787423	0.895605	76.458	96.4751	97.7688	68.2179
ENSG00000055950	84545	MRPL43	-0.198454	0.34793	0.572142	55.4743	63.4475	56.8553	67.8175
ENSG00000056050	54969	HPF1	-0.541656	0.023371	0.0847539	47.0629	52.9237	67.5028	66.3214
ENSG00000056097	51663	ZFR	0.0430217	0.796701	0.900554	136.22	144.307	149.503	103.83
ENSG00000056277	55609	ZNF280C	0.762959	0.00116646	0.00739289	26.6494	33.7377	20.5265	12.6121
ENSG00000056291	10886	NPFFR2	-1.35169	0.665556	NA	0.210853	0	0.544556	0
ENSG00000056487	112885	PHF21B	0.615696	0.143739	0.32271	5.09309	7.92628	4.57193	3.27924
ENSG00000056558	7185	TRAF1	1.84602	1.35972e-08	2.77076e-07	14.6392	16.8426	4.94052	3.20914
ENSG00000056586	54542	RC3H2	-0.199498	0.375143	0.598956	28.7402	38.1934	46.3552	25.4391
ENSG00000056736	55540	IL17RB	-1.98622	6.48974e-22	5.89335e-20	35.19	39.2188	142.878	128.938
ENSG00000056972	10758	TRAF3IP2	0.575432	0.00455273	0.0229424	29.4856	27.7988	18.8886	16.6688
ENSG00000056998	8908	GYG2	1.57415	0.584549	NA	0.0497693	0.486434	0	0.152612
ENSG00000057019	131566	DCBLD2	-0.335277	0.118814	0.282954	28.7863	34.0327	45.3781	28.4696
ENSG00000057252	6646	SOAT1	0.41699	0.0119322	0.0498219	73.1261	80.6881	59.9869	46.7464
ENSG00000057294	5318	PKP2	-1.0961	5.10019e-06	6.32895e-05	12.0357	12.3116	27.9754	20.3976
ENSG00000057468	4438	MSH4	0	1	NA	0	0	0	0
ENSG00000057593	2155	F7	0.822472	0.833079	NA	0.108119	0.117415	0	0.110512
ENSG00000057608	2665	GDI2	-0.721723	5.10982e-06	6.33508e-05	171.379	175.947	300.892	230.623
ENSG00000057657	639	PRDM1	-1.2624	0.0262319	0.0925353	0.759135	0.732802	1.4004	1.86799
ENSG00000057663	9474	ATG5	-0.0443266	0.793313	0.899072	57.1063	65.7852	61.465	55.3344
ENSG00000057704	57458	TMCC3	1.85039	0.0740763	0.201342	0.788429	0.611582	0.187	0.172688
ENSG00000057757	57095	PITHD1	-0.0679521	0.724163	0.857859	116.243	107.097	102.251	112.844
ENSG00000057935	57504	MTA3	-0.161515	0.348535	0.5729	37.8075	36.4626	41.3729	35.5031
ENSG00000058056	8975	USP13	-1.03374	3.25705e-06	4.22303e-05	6.61092	6.40082	13.5766	11.1127
ENSG00000058063	23200	ATP11B	-0.0267563	0.898879	0.954857	44.8787	56.737	59.7087	36.7206
ENSG00000058085	3918	LAMC2	0.79116	1.28965e-05	0.000146017	98.2426	109.757	66.3391	45.4514
ENSG00000058091	5218	CDK14	-0.59935	0.297023	0.519065	1.32947	1.76461	2.25631	2.05343
ENSG00000058262	29927	SEC61A1	0.187235	0.198221	0.39761	262.884	269.466	226.859	204.765
ENSG00000058272	4659	PPP1R12A	-0.316594	0.120936	0.285653	45.4846	56.5011	73.6737	44.7155
ENSG00000058335	5923	RASGRF1	-1.39269	0.305973	0.528551	0.232225	0.0252191	0.411258	0.237364
ENSG00000058404	816	CAMK2B	-1.13058	0.639747	NA	0.0733919	0	0.162466	0
ENSG00000058453	9696	CROCC	0.777239	0.016021	0.0627931	7.55054	7.42667	3.46108	4.52143
ENSG00000058600	55718	POLR3E	0.721798	0.000268854	0.00213683	40.1834	40.1866	22.8163	22.091
ENSG00000058668	493	ATP2B4	0.0990776	0.631761	0.802535	44.3408	50.3175	52.6919	29.956
ENSG00000058673	9877	ZC3H11A	-1.57908	0.751934	NA	0	0	0.0155214	0
ENSG00000058729	55781	RIOK2	-0.493698	0.010314	0.0446007	25.8544	25.8136	38.7357	28.8561
ENSG00000058799	54432	YIPF1	0.671676	0.00201597	0.0117314	59.6926	67.5511	39.5187	34.2132
ENSG00000058804	55706	NDC1	-1.26112	1.28134e-14	5.72185e-13	52.3344	54.4507	133.472	103.867
ENSG00000058866	1608	DGKG	1.69188	0.486389	NA	0.0583644	0.158456	0.0646001	0
ENSG00000059122	84256	FLYWCH1	1.64806	4.1802e-18	2.74159e-16	86.8567	82.2922	23.6718	25.9095
ENSG00000059145	64718	UNKL	0.280554	0.223785	0.430691	13.1279	14.3444	11.2186	9.67118
ENSG00000059377	6916	TBXAS1	0.426502	0.334434	0.559486	5.9687	4.15244	3.92255	3.09805
ENSG00000059378	64761	PARP12	0.427905	0.0463077	0.142711	38.3915	48.8135	30.7069	28.8723
ENSG00000059573	5832	ALDH18A1	-0.352328	0.043434	0.13637	76.3231	67.9098	93.8702	76.9794
ENSG00000059588	6894	TARBP1	0.164298	0.351931	0.576343	57.5333	69.7909	58.9645	46.1409
ENSG00000059691	5188	GATB	-0.342739	0.273914	0.493616	8.87452	10.7473	11.9658	10.9401
ENSG00000059728	4084	MXD1	0.478948	0.0344441	0.11433	26.3453	24.3548	18.6504	15.0971
ENSG00000059758	5128	CDK17	-0.159347	0.381621	0.605044	42.3193	51.3573	54.8226	42.0143
ENSG00000059769	548645	DNAJC25	0.144444	0.633798	0.803947	19.9762	23.8711	15.3705	20.7219
ENSG00000059804	6515	SLC2A3	-4.63838	0.0235831	0.0852829	0.0442423	0	0.0489691	0.949646
ENSG00000059915	5662	PSD	0.739606	0.364571	0.588391	2.30943	1.1611	0.378691	1.48626
ENSG00000060069	9150	CTDP1	-0.26162	0.185489	0.381092	55.6696	47.3923	53.9089	59.7211
ENSG00000060138	8531	YBX3	0.253275	0.162048	0.348838	228.852	204.63	158.969	175.302
ENSG00000060140	55359	STYK1	1.34011	0.0778438	0.208814	1.34426	2.78695	0.946831	0.562092
ENSG00000060237	65125	WNK1	0.14079	0.561654	0.753454	79.032	96.1928	102.783	46.6929
ENSG00000060339	55749	CCAR1	-0.90862	6.61204e-07	9.87234e-06	50.9119	64.2529	118.373	82.258
ENSG00000060491	11054	OGFR	-0.399346	0.089855	0.231575	28.7353	23.8932	27.6604	35.8858
ENSG00000060558	2769	GNA15	0.54356	0.109016	0.265682	26.0714	27.7467	11.4603	21.8516
ENSG00000060566	84699	CREB3L3	-0.250652	0.699241	0.843471	3.00946	1.9183	2.46204	2.94232
ENSG00000060642	55650	PIGV	-0.435509	0.0542001	0.159739	9.88912	8.15708	11.8312	10.7667
ENSG00000060656	10076	PTPRU	-0.399281	0.595677	0.778153	1.02069	0.521623	0.731012	1.13533
ENSG00000060688	9410	SNRNP40	-0.637206	0.000399445	0.00301547	83.7036	86.8461	120.101	123.712
ENSG00000060709	23504	RIMBP2	0	1	NA	0	0	0	0
ENSG00000060718	1301	COL11A1	-1.24922	7.46182e-08	1.34419e-06	6.50592	6.95591	17.8131	11.9821
ENSG00000060749	79832	QSER1	0.0633758	0.761675	0.880673	47.3789	62.5726	61.9792	36.1422
ENSG00000060762	51660	MPC1	0.521994	0.0715002	0.196268	39.2676	44.325	28.0406	25.6068
ENSG00000060971	30	ACAA1	-0.269743	0.277143	0.497539	65.6224	49.5313	57.1796	70.3093
ENSG00000060982	586	BCAT1	1.22508	1.19919e-07	2.07387e-06	18.6512	24.1665	10.274	6.74404
ENSG00000061273	51564	HDAC7	0.00605461	0.974732	0.98852	50.7261	51.9101	43.4026	50.2174
ENSG00000061337	11178	LZTS1	-2.97864	0.0407961	0.130189	0.178039	0	0.459809	0.849234
ENSG00000061455	93166	PRDM6	-0.666516	0.696015	NA	0.0370209	0.140713	0.143417	0.11352
ENSG00000061656	6676	SPAG4	0.12898	0.7068	0.847624	24.8387	23.4405	15.1269	24.9448
ENSG00000061676	10787	NCKAP1	0.70739	1.24458e-05	0.000141639	106.529	129.537	77.6587	56.4029
ENSG00000061794	60488	MRPS35	-0.196533	0.215718	0.420651	208.103	221.773	238.534	215.925
ENSG00000061918	2983	GUCY1B1	-0.944663	0.244684	0.4586	0.772736	0.559449	1.18791	1.18475
ENSG00000061936	6433	SFSWAP	0.0862762	0.665415	0.82371	50.6651	46.2653	41.9761	42.1717
ENSG00000061938	10188	TNK2	-0.0988357	0.650472	0.814262	32.9749	28.8147	26.6074	33.9567
ENSG00000061987	23041	MON2	0.486421	0.0304487	0.103925	19.7766	24.3858	18.4676	10.9387
ENSG00000062038	1001	CDH3	-2.58137	3.78323e-14	1.62605e-12	1.809	2.15342	11.0125	10.7741
ENSG00000062194	65056	GPBP1	0.121588	0.488788	0.69933	73.9314	85.1347	79.2407	56.51
ENSG00000062282	84649	DGAT2	1.10789	1.66331e-05	0.000183057	58.256	45.8744	21.6207	22.9291
ENSG00000062370	7771	ZNF112	-0.585722	0.15986	0.345307	2.64769	3.47022	4.80007	3.68614
ENSG00000062485	1431	CS	-0.580531	0.00012283	0.00107997	169.53	181.71	265.679	220.205
ENSG00000062524	4058	LTK	-0.78138	0.865859	NA	0.106487	0	0	0.163266
ENSG00000062582	64951	MRPS24	2.31251	0.636351	NA	0	0.492295	0	0
ENSG00000062598	63916	ELMO2	0.0568169	0.769389	0.884869	43.7394	41.9117	41.2181	35.0184
ENSG00000062650	23063	WAPL	-0.280385	0.124421	0.291396	68.37	81.5915	102.167	67.2774
ENSG00000062716	81671	VMP1	-0.384531	0.0125391	0.0518186	127.974	147.058	178.05	153.342
ENSG00000062725	10513	APPBP2	0.41072	0.047314	0.14503	17.5001	21.3838	13.683	13.1956
ENSG00000062822	5424	POLD1	-0.823192	0.000523454	0.00377877	16.8231	17.0923	25.0033	29.9146
ENSG00000063015	124925	SEZ6	0.28066	0.908479	NA	0.156701	0	0.130082	0
ENSG00000063046	1975	EIF4B	-0.306716	0.0436133	0.136812	315.273	333.687	424.53	320.372
ENSG00000063127	28968	SLC6A16	0.27234	0.780319	0.891361	1.52145	0.6491	0.841999	0.833096
ENSG00000063169	29998	BICRA	-0.0419616	0.88976	0.950385	9.71774	6.89558	6.99751	8.7194
ENSG00000063176	56848	SPHK2	-0.829943	0.00994507	0.0434373	5.97117	5.62515	7.84338	10.9565
ENSG00000063177	6141	RPL18	-0.184025	0.38399	0.60717	885.321	769.869	719.809	996.675
ENSG00000063180	770	CA11	0.174339	0.647039	0.812094	15.8949	10.8286	8.4141	13.2193
ENSG00000063241	79763	ISOC2	-0.404009	0.0899708	0.231748	140.632	141.432	130.485	208.073
ENSG00000063244	11338	U2AF2	-0.961383	1.04024e-09	2.496e-08	247.898	239.07	428.169	444.047
ENSG00000063245	29924	EPN1	-0.437616	0.0433505	0.136192	46.338	39.7968	43.3949	62.9612
ENSG00000063322	55588	MED29	-0.0148324	0.916323	0.962365	802.54	792.996	784.016	705.066
ENSG00000063438	57491	AHRR	-0.333283	0.842873	NA	0.0830892	0.0902329	0.0459833	0.148624
ENSG00000063515	2928	GSC2	-3.20708	0.460807	NA	0	0	0	0.197785
ENSG00000063587	10838	ZNF275	0.719058	0.00875841	0.0392544	11.6724	11.9319	7.78667	5.54789
ENSG00000063587	105373378	LOC105373378	0.719058	0.00875841	0.0392544	11.6724	11.9319	7.78667	5.54789
ENSG00000063601	8776	MTMR1	0.358194	0.0364895	0.119614	68.9202	82.2902	57.6411	51.0822
ENSG00000063660	2817	GPC1	1.52784	2.96089e-15	1.42477e-13	145.84	134.356	43.6326	45.7838
ENSG00000063761	57143	ADCK1	0.364135	0.285677	0.506434	9.8439	13.1659	8.71651	7.73164
ENSG00000063854	3029	HAGH	0.988191	0.00163056	0.00982773	43.7903	39.7413	12.8794	25.1663
ENSG00000063978	6047	RNF4	-0.249793	0.132545	0.304858	48.0442	53.9458	57.5509	54.1078
ENSG00000064012	841	CASP8	0.549911	0.00228951	0.0129986	66.0813	64.8806	45.8874	37.0352
ENSG00000064042	22998	LIMCH1	-1.11954	0.268099	0.487023	0.204528	0.203603	0.3773	0.435529
ENSG00000064102	55726	INTS13	-0.809043	3.89102e-06	4.97488e-05	90.5071	95.4963	169.049	132.983
ENSG00000064115	51768	TM7SF3	0.118673	0.513602	0.718575	70.2373	89.1024	73.7025	61.6846
ENSG00000064195	1747	DLX3	-0.849033	0.203474	0.404526	2.30743	1.15132	2.20882	3.50585
ENSG00000064199	53340	SPA17	-1.48685	1.65743e-05	0.000182637	2.5659	3.08373	7.45984	7.09871
ENSG00000064201	10077	TSPAN32	0.221046	0.94498	NA	0.451206	0	0	0.345893
ENSG00000064205	8839	CCN5	0.106541	0.708058	0.848157	46.6271	41.9091	32.2684	42.8834
ENSG00000064225	10402	ST3GAL6	-2.29735	0.220474	NA	0	0.216728	0.0883569	0.815944
ENSG00000064270	9914	ATP2C2	1.37813	0.363006	0.586828	0.292595	0.74142	0.215904	0.149535
ENSG00000064300	4804	NGFR	2.21029	0.000399242	0.00301547	4.10937	3.00854	0.715481	0.707915
ENSG00000064309	50937	CDON	0.749267	0.0583702	0.168644	6.61597	6.27212	5.44264	1.84594
ENSG00000064313	6873	TAF2	-0.212046	0.260255	0.478566	42.3943	46.2607	57.2116	38.3887
ENSG00000064393	28996	HIPK2	0.223804	0.34443	0.568258	33.8153	42.9255	41.255	20.3615
ENSG00000064419	23534	TNPO3	0.0910811	0.588197	0.773201	99.9379	113.799	107.169	78.9807
ENSG00000064490	8625	RFXANK	0.172798	0.594937	0.777635	45.5274	42.726	24.0747	46.6438
ENSG00000064545	54929	TMEM161A	0.10225	0.729492	0.86033	29.1093	29.6515	19.2317	30.4453
ENSG00000064547	9170	LPAR2	0.0809039	0.80874	0.907378	15.5707	18.0779	10.7889	17.9855
ENSG00000064601	5476	CTSA	0.65146	0.000871523	0.00578658	195.1	169.605	94.9347	117.757
ENSG00000064607	10147	SUGP2	-0.64089	0.000630241	0.00440596	32.6162	27.9296	49.0092	38.7408
ENSG00000064651	6558	SLC12A2	-0.727203	0.000237812	0.00192819	24.2967	26.599	46.6881	31.7146
ENSG00000064652	28966	SNX24	0.124408	0.591734	0.775485	40.6678	41.627	43.3157	27.1645
ENSG00000064655	2139	EYA2	-1.44229	0.000511705	0.00370324	3.13314	4.96768	9.77946	10.312
ENSG00000064666	1265	CNN2	-1.25309	2.39824e-12	8.34342e-11	117.731	111.173	238.406	262.666
ENSG00000064687	10347	ABCA7	-0.168783	0.397532	0.619565	18.7079	17.0517	19.5517	17.6236
ENSG00000064703	11218	DDX20	-0.542796	0.0280376	0.0973308	9.02149	12.6466	16.0875	13.0181
ENSG00000064726	53339	BTBD1	-0.0182324	0.90677	0.958804	188.929	189.514	198.553	156.861
ENSG00000064763	55711	FAR2	-0.409463	0.201981	0.402677	5.87481	6.62529	9.37858	6.0818
ENSG00000064787	8537	BCAS1	-2.84252	2.02569e-08	3.99899e-07	0.578855	0.628623	4.80525	3.25415
ENSG00000064835	5449	POU1F1	-4.18595	0.317755	NA	0	0	0.239342	0.442048
ENSG00000064886	1117	CHI3L2	-0.520532	0.51959	0.723255	0.767579	1.945	1.76997	1.76527
ENSG00000064932	22904	SBNO2	0.390615	0.0482671	0.147263	81.6503	70.3159	48.3482	57.9734
ENSG00000064933	5378	PMS1	0.0249584	0.897888	0.954713	35.7525	37.2626	39.2614	27.4975
ENSG00000064961	10362	HMG20B	-0.159984	0.500943	0.708718	164.935	150.346	127.577	192.934
ENSG00000064989	10203	CALCRL	2.04724	0.0801005	0.213072	0.424083	0.7196	0.146685	0.108367
ENSG00000064995	6882	TAF11	-0.337871	0.0915757	0.234595	50.9052	64.8961	69.4406	65.083
ENSG00000064999	23294	ANKS1A	0.123159	0.538571	0.737588	18.3208	19.4629	18.2573	13.9213
ENSG00000065000	8943	AP3D1	-0.159899	0.308385	0.531162	134.282	129.564	136.567	134.998
ENSG00000065029	7629	ZNF76	-0.707792	0.0012325	0.00774762	25.2728	23.3566	36.1671	36.9868
ENSG00000065054	9351	SLC9A3R2	-1.67651	4.0423e-11	1.19302e-09	69.6635	55.8501	137.42	227.303
ENSG00000065057	4913	NTHL1	-0.510368	0.140858	0.318682	35.5451	34.4653	31.966	58.2279
ENSG00000065060	54887	UHRF1BP1	1.42394	1.70328e-10	4.60485e-09	42.0323	54.1027	21.528	11.939
ENSG00000065135	2773	GNAI3	-0.461966	0.00573003	0.027868	32.3129	38.222	50.5189	39.4001
ENSG00000065150	3843	IPO5	-0.807586	1.91144e-06	2.59568e-05	86.5837	90.1617	170.496	117.475
ENSG00000065154	4942	OAT	-0.368544	0.0149579	0.0595492	251.707	264.997	327.421	288.629
ENSG00000065183	10885	WDR3	-0.717396	0.000183826	0.00154128	12.6978	15.4588	24.8727	18.0507
ENSG00000065243	5586	PKN2	-0.441487	0.0265403	0.0933787	70.259	92.1453	127.808	77.6165
ENSG00000065268	57418	WDR18	-0.112292	0.704452	0.846346	58.7195	50.2232	40.4374	66.5622
ENSG00000065308	9697	TRAM2	-0.783817	9.65763e-05	0.000869432	33.7573	41.7476	75.7651	45.4573
ENSG00000065320	9423	NTN1	-0.602482	0.145521	0.325324	2.26281	2.85668	3.41249	3.70062
ENSG00000065325	9340	GLP2R	-1.57908	0.751934	NA	0	0	0.0438272	0
ENSG00000065328	55388	MCM10	-2.18002	2.14305e-19	1.56169e-17	5.75927	6.09609	28.726	21.1623
ENSG00000065357	1606	DGKA	0.353962	0.391	0.614094	7.26699	6.15186	4.3067	5.32228
ENSG00000065361	2065	ERBB3	1.1971	0.00789766	0.0360612	3.2551	3.69687	1.73268	1.09211
ENSG00000065413	91526	ANKRD44	0.289151	0.288702	0.509649	5.23084	7.32852	5.05859	4.39771
ENSG00000065427	3735	KARS1	-0.345404	0.0258328	0.0914894	172.322	173.923	212.253	193.792
ENSG00000065457	23536	ADAT1	0.234549	0.249844	0.465562	19.5228	22.9204	17.7152	15.5504
ENSG00000065485	10954	PDIA5	0.0639074	0.774292	0.887672	59.8663	49.1589	48.6806	47.6764
ENSG00000065491	55633	TBC1D22B	0.630064	0.0102502	0.0443833	32.7675	33.2478	24.197	15.5966
ENSG00000065518	4710	NDUFB4	-0.679424	7.69737e-05	0.000711033	130.801	144.789	209.768	196.725
ENSG00000065526	23013	SPEN	-0.241021	0.355707	0.58006	23.6918	30.5984	41.9599	18.3891
ENSG00000065534	4638	MYLK	0.187235	0.503146	0.710162	3.56054	4.34874	3.95119	2.51444
ENSG00000065548	55854	ZC3H15	-0.336075	0.033493	0.111926	195.729	232.012	266.72	231.317
ENSG00000065559	6416	MAP2K4	-0.3351	0.116729	0.279358	22.6573	22.841	27.4595	25.4925
ENSG00000065600	55248	PACC1	0.285517	0.242617	0.456045	36.1866	30.3351	27.4748	23.1657
ENSG00000065609	9892	SNAP91	1.28847	0.0131295	0.0536945	3.77981	3.15189	1.27004	1.34531
ENSG00000065613	9748	SLK	0.390134	0.019875	0.0745592	86.2908	93.2164	74.7992	52.5575
ENSG00000065615	51167	CYB5R4	0.00834757	0.968168	0.985058	14.9874	19.1505	18.2515	13.1985
ENSG00000065618	1308	COL17A1	-2.17764	0.378036	NA	0.0285379	0	0	0.116677
ENSG00000065621	119391	GSTO2	0.389338	0.0747555	0.20269	17.3852	19.7358	12.3967	13.5716
ENSG00000065665	55176	SEC61A2	0.294066	0.303415	0.525825	13.5809	14.5332	11.4111	9.77779
ENSG00000065675	5588	PRKCQ	1.84749	0.277001	NA	0.154626	1.17544	0.0570487	0.263412
ENSG00000065717	7089	TLE2	-0.206959	0.696956	0.84199	5.84613	2.5395	4.0057	4.95112
ENSG00000065802	51665	ASB1	1.16283	6.89385e-12	2.24818e-10	81.8442	85.4388	35.5175	33.3516
ENSG00000065809	83641	FAM107B	-0.241097	0.214505	0.418839	25.4574	27.6824	32.7626	25.4402
ENSG00000065833	4199	ME1	1.92674	2.48531e-28	4.31469e-26	315.906	343.397	96.285	65.1185
ENSG00000065882	23216	TBC1D1	-0.49922	0.0153671	0.0608497	15.9294	15.6746	22.7358	18.6515
ENSG00000065883	8621	CDK13	-0.0121785	0.948333	0.976513	29.4036	37.3926	36.8162	25.6817
ENSG00000065911	10797	MTHFD2	1.13314	6.43293e-12	2.10562e-10	282.164	316.664	139.542	113.036
ENSG00000065923	84679	SLC9A7	-0.0780437	0.663938	0.82285	68.6422	80.6237	88.3132	58.3
ENSG00000065970	55810	FOXJ2	0.564754	0.0175074	0.0673793	15.3275	20.9629	12.959	9.72509
ENSG00000065978	4904	YBX1	-0.29895	0.0552992	0.162049	1180.2	1116.5	1268.36	1330.41
ENSG00000065989	5141	PDE4A	0.0857395	0.715644	0.852227	16.4099	21.7707	18.8185	14.4386
ENSG00000066027	5525	PPP2R5A	0.0990962	0.548332	0.744336	88.0132	89.0208	83.3029	69.6755
ENSG00000066032	1496	CTNNA2	2.89798	0.550637	NA	0	0.0984502	0	0
ENSG00000066044	1994	ELAVL1	-0.579441	0.000267963	0.00213167	54.1776	59.1279	79.4482	76.3936
ENSG00000066056	7075	TIE1	4.09634	0.127042	NA	0.212121	0.0921434	0	0
ENSG00000066084	57609	DIP2B	-0.203793	0.343562	0.567452	39.4647	49.0255	60.9685	34.2545
ENSG00000066117	6602	SMARCD1	-0.0367081	0.825448	0.915281	80.7421	84.7259	80.1087	76.2645
ENSG00000066135	9682	KDM4A	0.978832	1.13502e-05	0.000130513	29.3641	40.947	18.4648	14.4668
ENSG00000066136	4802	NFYC	-0.287584	0.142968	0.321646	45.0184	45.154	46.4608	54.3522
ENSG00000066185	84217	ZMYND12	1.78862	0.00737117	0.0341076	5.64384	10.4555	1.59233	2.60158
ENSG00000066230	6550	SLC9A3	1.92164	8.17921e-06	9.7011e-05	5.30348	5.52775	1.1133	1.4954
ENSG00000066248	25791	NGEF	-0.137923	0.553274	0.747692	24.4096	24.1588	28.8916	20.8155
ENSG00000066279	259266	ASPM	-2.24037	2.07307e-16	1.12263e-14	8.47338	12.6774	63.9302	29.7211
ENSG00000066322	64834	ELOVL1	-0.134962	0.477886	0.690292	181.362	189.435	166.302	205.735
ENSG00000066336	6688	SPI1	-3.62314	0.45388	NA	0	0	0	0.339337
ENSG00000066379	30834	POLR1H	0.457826	0.191731	0.389133	45.0327	35.6639	23.5072	30.3511
ENSG00000066405	51208	CLDN18	-0.954016	0.56206	0.753552	0.273456	0.148484	0.756682	0.0465846
ENSG00000066422	27107	ZBTB11	0.171728	0.427967	0.646366	26.8939	29.2529	29.6957	16.9383
ENSG00000066427	4287	ATXN3	0.329359	0.182389	0.376664	10.7423	9.50264	8.26786	6.68978
ENSG00000066455	9950	GOLGA5	0.615297	0.00314387	0.0169215	67.926	69.7424	49.992	33.7227
ENSG00000066468	2263	FGFR2	-0.352684	0.442903	0.660903	1.87	1.46989	1.89238	2.0388
ENSG00000066557	55631	LRRC40	-0.401565	0.0462425	0.14256	40.0806	55.1681	64.4678	51.6202
ENSG00000066583	51015	ISOC1	-0.260182	0.176015	0.368424	65.4766	70.9167	77.4903	72.9854
ENSG00000066629	2009	EML1	-0.66039	0.00222972	0.0127203	16.4443	21.2253	31.4997	23.5993
ENSG00000066651	60487	TRMT11	0.60964	0.00125096	0.00784695	125.03	119.942	76.8715	71.3516
ENSG00000066654	55623	THUMPD1	-0.264586	0.200528	0.400738	36.8443	51.7849	58.0092	40.6169
ENSG00000066697	91283	MSANTD3	0.516772	0.00414319	0.0212352	140.365	141.598	87.1768	93.7933
ENSG00000066735	26153	KIF26A	-0.330693	0.507097	0.712729	2.43212	1.2806	2.06657	2.25995
ENSG00000066739	55102	ATG2B	0.75836	0.0230294	0.0836695	4.36087	6.45411	4.20031	1.80136
ENSG00000066777	10565	ARFGEF1	-0.0526625	0.814885	0.910442	49.4298	64.0036	71.941	38.1114
ENSG00000066827	57623	ZFAT	0.18251	0.608981	0.787768	4.37077	5.57531	3.95466	4.07746
ENSG00000066855	9650	MTFR1	0.299666	0.0668752	0.186904	178.895	185.606	155.099	119.596
ENSG00000066923	10734	STAG3	0.966399	0.131471	0.303256	1.93333	2.0188	0.823034	1.02606
ENSG00000066926	2235	FECH	0.640191	0.000767061	0.00520426	25.602	32.0136	17.7647	16.2501
ENSG00000066933	4649	MYO9A	0.221576	0.413555	0.634376	12.4381	14.724	15.1618	6.76218
ENSG00000067057	5214	PFKP	-0.334983	0.0327498	0.109919	216.387	201.683	244	242.007
ENSG00000067064	3422	IDI1	1.43443	8.82427e-16	4.37704e-14	177.344	189.583	70.5757	55.2396
ENSG00000067066	6672	SP100	1.09235	3.59156e-08	6.82396e-07	23.0561	28.1711	12.1998	9.98983
ENSG00000067082	1316	KLF6	-0.372857	0.0449211	0.139751	61.7932	76.0903	97.591	68.1416
ENSG00000067113	8611	PLPP1	0.171611	0.484205	0.695458	51.2322	57.2575	43.4929	44.9432
ENSG00000067141	4756	NEO1	1.09523	0.0224567	0.0819753	3.17336	4.79471	2.51977	0.987178
ENSG00000067167	23471	TRAM1	-0.261651	0.101265	0.252563	117.853	133.7	158.238	121.204
ENSG00000067177	5255	PHKA1	0.62619	0.000318316	0.0024766	60.7135	74.6203	45.6265	35.4845
ENSG00000067182	7132	TNFRSF1A	0.105079	0.60006	0.781026	217.418	203.422	158.83	199.095
ENSG00000067191	782	CACNB1	1.37896	3.10804e-05	0.00031667	14.6515	12.425	4.05421	5.46865
ENSG00000067208	7813	EVI5	0.294914	0.290572	0.511684	9.76321	15.1666	11.689	7.18153
ENSG00000067221	9399	STOML1	0.804784	0.0307653	0.104707	5.02557	4.33236	2.09311	2.80669
ENSG00000067225	5315	PKM	-1.11764	7.71256e-13	2.8572e-11	1079.6	1046.93	2051.5	2188.76
ENSG00000067248	54505	DHX29	-0.425179	0.033109	0.110873	39.5698	45.8498	64.3702	42.3749
ENSG00000067334	30836	DNTTIP2	-0.444097	0.0176619	0.0678137	29.521	35.3025	46.0884	35.5458
ENSG00000067365	79091	METTL22	1.09725	5.51387e-06	6.75707e-05	24.1684	23.2151	9.38155	10.9251
ENSG00000067369	7158	TP53BP1	0.0558983	0.798756	0.901661	32.7815	42.2002	42.8344	24.4902
ENSG00000067445	7216	TRO	0.912502	0.0511415	0.153468	3.39854	4.72413	1.54227	2.36214
ENSG00000067533	51018	RRP15	-0.529883	0.00859328	0.0386218	14.9582	17.8781	24.2794	19.5461
ENSG00000067560	387	RHOA	-0.429265	0.00368182	0.0192893	331.373	345.408	434.341	405.803
ENSG00000067596	1659	DHX8	-0.247105	0.257345	0.474892	25.7792	25.3563	29.9105	26.2018
ENSG00000067601	5382	PMS2P4	0.989786	0.0513212	0.153903	6.82378	11.1929	2.67497	5.44905
ENSG00000067606	5590	PRKCZ	0.156104	0.574125	0.763087	22.611	18.4968	16.9472	17.106
ENSG00000067704	55699	IARS2	-0.750274	5.30628e-07	8.07941e-06	165.478	180.591	294.751	243.659
ENSG00000067715	6857	SYT1	1.2804	2.15378e-05	0.000228652	25.4102	23.9833	11.829	7.1944
ENSG00000067798	89795	NAV3	-1.42333	0.0152074	0.0602982	0.56692	0.486049	1.9155	0.762454
ENSG00000067829	3421	IDH3G	-0.533718	0.0137192	0.0557331	106.009	110.242	120.341	164.83
ENSG00000067836	79641	ROGDI	0.152353	0.69163	0.839102	18.8659	18.5428	11.6302	18.9172
ENSG00000067840	57595	PDZD4	-0.713572	0.0711226	0.195596	5.26159	6.20233	6.17217	10.802
ENSG00000067842	492	ATP2B3	-2.58971	0.491275	NA	0	0	0.0252499	0.0233174
ENSG00000067900	6093	ROCK1	-0.235084	0.270999	0.49038	36.1	45.9583	57.6142	32.575
ENSG00000067955	865	CBFB	-0.517918	0.00221416	0.0126478	74.7938	80.5275	116.218	89.9462
ENSG00000067992	5165	PDK3	-0.551094	0.154667	0.338086	1.2562	1.64548	2.20746	1.72082
ENSG00000068001	8692	HYAL2	-1.00799	3.95703e-05	0.000391678	22.1354	20.2287	32.0817	45.592
ENSG00000068024	9759	HDAC4	-0.646862	0.00451262	0.0227727	7.4968	7.55109	12.3429	9.52089
ENSG00000068028	11186	RASSF1	-0.966599	7.23548e-05	0.000673992	18.0276	20.0474	31.7663	36.3371
ENSG00000068078	2261	FGFR3	-1.38496	0.000654883	0.00454593	2.92315	2.1438	5.75661	6.44131
ENSG00000068079	3430	IFI35	1.48545	2.4129e-08	4.71087e-07	180.172	132.83	42.7441	59.5602
ENSG00000068097	63897	HEATR6	0.834505	0.000806994	0.0054253	14.6363	15.2625	9.45002	6.17673
ENSG00000068120	80347	COASY	0.228911	0.254295	0.470933	112.854	101.575	78.2869	89.6711
ENSG00000068137	79990	PLEKHH3	-0.207871	0.516179	0.720462	30.3827	21.5105	19.1369	35.2872
ENSG00000068305	4205	MEF2A	-0.124706	0.519685	0.723284	27.9001	29.8402	34.558	23.9996
ENSG00000068308	55593	OTUD5	0.287032	0.11015	0.267747	121.575	114.905	85.1896	92.8761
ENSG00000068323	7030	TFE3	0.556089	0.00257436	0.01434	118.69	103.92	67.5933	71.7804
ENSG00000068354	4943	TBC1D25	-0.00695287	0.976894	0.99001	30.8659	26.67	22.4787	30.3601
ENSG00000068366	2182	ACSL4	0.667811	4.44351e-05	0.000434677	158.893	181.018	114.462	84.0495
ENSG00000068383	3632	INPP5A	-0.164812	0.361698	0.585929	72.1025	73.3706	74.7198	75.3196
ENSG00000068394	27238	GPKOW	0.16062	0.472249	0.686196	82.4109	88.9418	63.5233	76.6148
ENSG00000068400	56850	GRIPAP1	0.791237	1.5263e-05	0.000169453	77.9822	82.0176	44.579	40.7103
ENSG00000068438	24140	FTSJ1	0.217778	0.264517	0.483259	73.5985	85.0315	64.9136	60.6543
ENSG00000068489	55771	PRR11	-1.36867	1.99245e-10	5.32964e-09	15.3651	11.8427	35.5485	29.7424
ENSG00000068615	65055	REEP1	-3.20611	0.396556	NA	0	0	0	0.126476
ENSG00000068650	23250	ATP11A	-0.369902	0.0664484	0.185976	33.5521	39.6122	55.142	33.0839
ENSG00000068654	25885	POLR1A	-0.579775	0.00421977	0.0215573	20.7178	24.1288	39.0715	23.4839
ENSG00000068697	9741	LAPTM4A	0.0658256	0.690113	0.838069	541.684	522.386	451.007	483.178
ENSG00000068724	57217	TTC7A	-0.142409	0.612281	0.789907	8.43298	9.80522	8.60836	9.80744
ENSG00000068745	51447	IP6K2	0.009335	0.965772	0.984369	36.581	54.2423	40.0455	42.4001
ENSG00000068784	55133	SRBD1	0.069734	0.789886	0.896979	15.3755	17.249	16.4561	12.3649
ENSG00000068796	3796	KIF2A	-0.481483	0.00616127	0.0295915	29.4836	35.5059	48.3618	35.7365
ENSG00000068831	10235	RASGRP2	-0.0584546	0.961463	0.982207	0.524445	0.876208	0.580477	0.742223
ENSG00000068878	23198	PSME4	-0.261905	0.176232	0.368747	80.4072	96.7295	122.188	75.7652
ENSG00000068885	57560	IFT80	-0.344534	0.222359	0.42909	16.6828	22.8957	30.1118	16.7782
ENSG00000068903	22933	SIRT2	1.04201	8.39934e-08	1.49633e-06	411.457	347.972	152.871	185.359
ENSG00000068912	27248	ERLEC1	-0.226781	0.184163	0.379117	52.8937	57.1403	63.3757	55.5157
ENSG00000068971	5526	PPP2R5B	0.872376	9.73215e-05	0.000875695	43.9884	51.4088	22.5243	25.1761
ENSG00000068976	5837	PYGM	-1.39734	0.398835	0.62032	0.176677	0.127911	0.586659	0.180586
ENSG00000069011	5307	PITX1	-0.22762	0.442019	0.660251	61.0183	48.5888	41.3336	75.0438
ENSG00000069018	57113	TRPC7	-2.55718	0.601364	NA	0	0	0.104989	0
ENSG00000069020	375449	MAST4	0.0533744	0.8649	0.936618	3.33266	3.33081	3.65933	2.33427
ENSG00000069188	54549	SDK2	1.99214	0.0613157	0.175275	0.397346	0.448104	0.0845766	0.109345
ENSG00000069248	55746	NUP133	-0.362366	0.0348674	0.115375	42.0037	45.6503	58.618	45.7909
ENSG00000069275	64710	NUCKS1	-0.804506	3.28528e-06	4.25572e-05	208.502	245.249	443.018	294.278
ENSG00000069329	55737	VPS35	0.0754794	0.638758	0.807188	78.1015	90.0753	83.9996	63.8892
ENSG00000069345	10294	DNAJA2	-0.502636	0.00254057	0.0141903	77.7904	87.3515	112.829	102.813
ENSG00000069399	602	BCL3	-0.328914	0.162233	0.349102	88.2207	79.1522	80.2736	111.564
ENSG00000069424	8514	KCNAB2	1.96327	3.63844e-20	2.83831e-18	32.6318	29.4598	6.66185	7.93974
ENSG00000069482	51083	GAL	-0.926353	0.094813	0.24064	12.433	9.32863	12.5103	24.9542
ENSG00000069493	29121	CLEC2D	-0.665162	0.188726	0.38514	1.76929	1.61261	2.27306	2.64808
ENSG00000069509	139341	FUNDC1	-0.800319	0.00105904	0.00681695	53.3327	51.8122	85.3457	83.4112
ENSG00000069535	4129	MAOB	0	1	NA	0	0	0	0
ENSG00000069667	6095	RORA	0.18727	0.743004	0.868456	0.691984	0.975322	0.782212	0.571856
ENSG00000069696	1815	DRD4	1.91317	0.0137658	0.0558419	11.4975	10.2516	1.33956	3.83482
ENSG00000069702	7049	TGFBR3	-0.732639	0.00457319	0.0230324	6.17473	7.87644	12.3129	9.29174
ENSG00000069764	8399	PLA2G10	3.27843	0.498126	NA	1.06487	0	0	0
ENSG00000069812	54626	HES2	0.0460574	0.877652	0.944182	11.1165	8.90966	8.73424	9.154
ENSG00000069849	483	ATP1B3	0.210514	0.192532	0.390201	406.283	441.413	332.093	340.876
ENSG00000069869	4734	NEDD4	-0.398957	0.0812145	0.214905	16.9471	20.5623	29.6319	16.5918
ENSG00000069943	9488	PIGB	0.283195	0.283242	0.503528	27.4374	36.3323	24.5889	23.5212
ENSG00000069956	5597	MAPK6	0.377282	0.0505528	0.152036	101.911	124.349	101.1	61.3187
ENSG00000069966	10681	GNB5	0.226295	0.248259	0.463484	16.5425	17.6983	13.3251	13.577
ENSG00000069974	5873	RAB27A	0.472107	0.130279	0.301172	11.9533	20.5408	12.3179	9.26866
ENSG00000069998	27440	HDHD5	-0.414414	0.0733907	0.200185	59.6685	50.767	61.0779	73.9204
ENSG00000070010	7353	UFD1	-0.478659	0.0245859	0.0881489	77.8982	88.1888	93.8594	117.307
ENSG00000070018	4040	LRP6	0.0109638	0.962778	0.982587	14.7647	17.8635	19.4497	10.8206
ENSG00000070019	2984	GUCY2C	1.25033	0.545414	NA	0.263321	0.33362	0.194303	0.0448579
ENSG00000070031	6343	SCT	4.32005	0.0470613	NA	3.21892	4.1948	0.356283	0
ENSG00000070047	57661	PHRF1	-0.979876	6.33957e-10	1.58637e-08	44.5067	45.1464	84.2798	78.7979
ENSG00000070061	8518	ELP1	-0.124952	0.499822	0.707842	26.8351	30.8167	32.9658	25.2722
ENSG00000070081	4925	NUCB2	-0.137831	0.509256	0.714742	53.1025	61.9473	71.9297	45.9665
ENSG00000070087	5217	PFN2	0.0810382	0.574342	0.763261	308.91	330.665	297.497	260.843
ENSG00000070159	5774	PTPN3	-0.199255	0.316895	0.539938	13.6921	14.555	17.3171	12.7934
ENSG00000070182	6710	SPTB	-5.46742	0.0357266	NA	0	0	0.249707	0.0164711
ENSG00000070190	27071	DAPP1	3.8634	0.336636	NA	0.338969	0	0	0
ENSG00000070214	23446	SLC44A1	-0.2524	0.218776	0.424279	13.1122	14.8201	18.4578	12.4917
ENSG00000070269	54916	TMEM260	0.370681	0.182077	0.376309	11.3274	12.474	9.89815	7.19059
ENSG00000070366	23293	SMG6	0.705185	0.0127243	0.052376	11.2141	14.0892	9.01125	5.44928
ENSG00000070367	10640	EXOC5	-0.255431	0.174606	0.366352	28.7753	36.6939	43.1265	29.4286
ENSG00000070371	8218	CLTCL1	0.226162	0.475524	0.689143	5.93513	10.3969	7.72463	5.1824
ENSG00000070388	27006	FGF22	-1.77805	0.449861	NA	0.382201	0	0	1.17198
ENSG00000070404	10272	FSTL3	-0.154884	0.610467	0.788601	53.3649	37.5837	33.902	58.2252
ENSG00000070413	9993	DGCR2	-0.453995	0.0135366	0.0550921	28.1501	33.2304	40.6259	36.8233
ENSG00000070423	55658	RNF126	-0.549937	0.0293712	0.100848	85.8514	67.1906	83.7634	120.857
ENSG00000070444	4335	MNT	0.365887	0.194826	0.393202	12.5734	10.4351	7.24124	9.12501
ENSG00000070476	79364	ZXDC	0.384557	0.0536742	0.158766	34.4025	34.7191	26.5764	22.418
ENSG00000070495	23210	JMJD6	-0.654965	0.00100982	0.00654056	22.6863	22.3538	31.0564	34.0513
ENSG00000070501	5423	POLB	0.339088	0.259305	0.477216	30.112	24.554	21.6813	18.4244
ENSG00000070540	55062	WIPI1	1.57396	2.54471e-08	4.93929e-07	39.8441	38.8367	14.4384	10.1588
ENSG00000070601	22844	FRMPD1	-1.14563	0.580265	NA	0.12081	0	0.200576	0.0617416
ENSG00000070610	57704	GBA2	0.178833	0.277702	0.498151	78.6923	81.5534	66.7494	63.6871
ENSG00000070614	3340	NDST1	-0.52321	0.0019797	0.0115584	49.0649	45.3804	71.9454	54.2596
ENSG00000070669	440	ASNS	5.40687	1.48394e-18	1.01068e-16	20.0383	19.2526	0.703088	0.177075
ENSG00000070718	10947	AP3M2	0.574412	0.0153553	0.0608167	23.3835	29.0349	19.3162	13.3564
ENSG00000070731	10610	ST6GALNAC2	2.08558	9.88698e-11	2.77462e-09	28.3674	33.9932	7.38202	6.18078
ENSG00000070756	26986	PABPC1	0.0133042	0.9258	0.966632	863.135	867.125	847.05	737.825
ENSG00000070759	10420	TESK2	0.418559	0.470505	0.684694	3.52855	3.11343	1.95277	2.59226
ENSG00000070761	29105	CFAP20	-0.149563	0.518873	0.72274	59.6106	63.0132	60.4202	64.4422
ENSG00000070770	1459	CSNK2A2	0.437607	0.0896956	0.231265	55.6308	62.8498	53.6294	28.3392
ENSG00000070778	11099	PTPN21	-0.101907	0.660239	0.820159	11.426	12.4084	14.7691	9.10145
ENSG00000070785	8891	EIF2B3	-0.247118	0.215836	0.420836	53.7953	58.7581	64.4473	58.7202
ENSG00000070808	815	CAMK2A	1.28731	0.0264332	0.0930524	2.13143	2.92951	1.2533	0.680809
ENSG00000070814	6949	TCOF1	-0.401569	0.0178568	0.0684583	56.2412	50.833	71.6433	59.5107
ENSG00000070831	998	CDC42	-0.716452	9.2527e-07	1.33426e-05	49.4916	52.3214	84.9682	69.8595
ENSG00000070882	26031	OSBPL3	0.0839563	0.675118	0.829482	21.0484	21.8772	21.4645	16.1292
ENSG00000070886	2046	EPHA8	2.74892	0.302748	NA	0.0311585	0.473723	0	0.0636959
ENSG00000070950	56852	RAD18	-0.846845	0.000320325	0.00249005	12.5751	13.3423	27.4852	16.1036
ENSG00000070961	490	ATP2B1	-0.639165	0.000545223	0.00390251	25.1813	30.0558	46.7426	33.1058
ENSG00000070985	29850	TRPM5	2.27923	0.641381	NA	0.0855991	0	0	0
ENSG00000071051	8440	NCK2	0.291945	0.163372	0.350488	76.4472	67.3009	49.3419	58.371
ENSG00000071054	9448	MAP4K4	-0.136132	0.475717	0.689311	45.5164	56.0771	62.4292	41.3711
ENSG00000071073	11320	MGAT4A	0.489048	0.373296	0.5973	1.59696	1.79476	1.33596	0.911051
ENSG00000071082	6160	RPL31	0.322381	0.0485716	0.147937	258.511	240.971	177.744	189.554
ENSG00000071127	9948	WDR1	-0.661976	4.11083e-05	0.000404882	225.951	222.576	317.784	334.513
ENSG00000071189	23161	SNX13	0.111263	0.57208	0.761684	23.0544	25.406	25.8038	16.0528
ENSG00000071205	79658	ARHGAP10	-0.23127	0.35067	0.574862	17.1904	16.5316	18.7405	17.7825
ENSG00000071242	6196	RPS6KA2	1.60259	1.04606e-09	2.50658e-08	19.8295	19.0986	5.98071	5.83559
ENSG00000071243	54556	ING3	-0.499156	0.159006	0.344172	3.93223	4.59058	6.63733	4.55514
ENSG00000071246	22846	VASH1	-0.854896	0.195275	0.393662	0.737435	0.560586	1.03388	1.13063
ENSG00000071282	29995	LMCD1	-0.506023	0.0246788	0.0883698	7.8973	7.25048	10.3668	9.51489
ENSG00000071462	114049	BUD23	0.214763	0.302017	0.524162	307.526	259.36	202.822	245.217
ENSG00000071537	6400	SEL1L	0.775865	0.000539432	0.00386262	66.1258	88.7607	54.5595	29.9274
ENSG00000071539	9319	TRIP13	-1.17026	8.67488e-11	2.45784e-09	46.4554	47.5753	99.5227	95.4652
ENSG00000071553	537	ATP6AP1	0.36473	0.0304691	0.103959	516.271	520.553	345.613	392.464
ENSG00000071564	6929	TCF3	-0.578486	0.00134845	0.00836719	62.8727	59.9989	79.4289	88.9681
ENSG00000071575	28951	TRIB2	-3.0009	1.00961e-54	7.77312e-52	8.8348	11.5376	79.5914	70.4897
ENSG00000071626	26528	DAZAP1	-0.194212	0.327116	0.551201	245.001	237.759	223.202	281.669
ENSG00000071655	53615	MBD3	-0.838194	0.00176582	0.0105177	24.9994	19.4601	27.2147	45.0746
ENSG00000071794	6596	HLTF	-0.653825	0.00500048	0.0248662	70.3763	93.4337	157.65	83.3716
ENSG00000071859	9130	FAM50A	0.404688	0.0312892	0.106022	601.658	567.57	372.847	436.732
ENSG00000071889	60343	FAM3A	0.588075	0.0100801	0.0438719	175.618	142.8	81.493	112.123
ENSG00000071894	29894	CPSF1	-0.124568	0.461481	0.677267	73.849	75.2728	72.711	76.6422
ENSG00000071909	140469	MYO3B	-3.9676	0.119467	NA	0.027243	0	0.150768	0.250612
ENSG00000071967	79901	CYBRD1	1.79864	0.000534303	0.0038333	5.7757	7.21741	1.13844	2.22392
ENSG00000071991	28513	CDH19	2.41286	0.340214	NA	0.161329	0.1752	0	0.0549664
ENSG00000071994	5134	PDCD2	0.0601517	0.716387	0.852768	72.0801	79.8005	69.1842	64.98
ENSG00000072041	55117	SLC6A15	0.381575	0.470688	0.68482	1.1135	1.12408	0.850578	0.737388
ENSG00000072042	51109	RDH11	0.223841	0.184833	0.380186	104.163	118.333	95.8061	80.2259
ENSG00000072062	5566	PRKACA	-0.218886	0.254512	0.471235	61.6213	56.4137	62.289	64.204
ENSG00000072071	22859	ADGRL1	-0.241537	0.235865	0.446848	25.1396	22.2904	24.0312	27.4589
ENSG00000072110	87	ACTN1	-0.335478	0.0280902	0.0974763	160.591	151.39	199.032	165.746
ENSG00000072121	23503	ZFYVE26	1.05812	3.9917e-07	6.24978e-06	15.9684	17.8137	8.54498	6.49378
ENSG00000072133	27330	RPS6KA6	0.0914666	0.976863	NA	0.138621	0	0.131512	0
ENSG00000072134	22905	EPN2	-0.207925	0.3301	0.554338	14.9831	14.567	17.3377	14.2856
ENSG00000072135	26469	PTPN18	0.0214295	0.923707	0.965585	29.7363	24.7394	25.2663	24.3346
ENSG00000072163	55679	LIMS2	-0.45173	0.439556	0.657682	1.91446	1.41376	1.65282	2.50474
ENSG00000072182	55515	ASIC4	0.811583	0.86518	NA	0.124177	0	0	0.0634623
ENSG00000072195	10290	SPEG	0.801475	0.291314	0.512732	0.395926	0.813866	0.281718	0.346875
ENSG00000072201	84708	LNX1	-0.526506	0.611375	0.789141	0.391752	0.76578	1.25746	0.320336
ENSG00000072210	224	ALDH3A2	0.959994	7.32e-08	1.31999e-06	53.0423	57.8735	28.3493	24.3226
ENSG00000072274	7037	TFRC	-0.49193	0.00507849	0.0252116	376.619	441.673	648.174	423.088
ENSG00000072310	6720	SREBF1	-0.814957	5.97495e-05	0.000567316	105.708	88.2087	136.24	176.034
ENSG00000072315	7224	TRPC5	2.86427	0.47432	NA	0.0418303	0	0	0
ENSG00000072364	27125	AFF4	0.416006	0.0717075	0.196715	78.9783	98.5129	83.9274	40.8883
ENSG00000072401	7321	UBE2D1	0.196794	0.344499	0.568258	48.1205	44.4953	42.1008	32.9424
ENSG00000072415	64398	PALS1	-0.422747	0.0166712	0.0649391	39.4459	39.6303	57.8766	40.774
ENSG00000072422	9886	RHOBTB1	1.01135	0.166447	0.354772	1.52436	2.0188	1.02879	0.608034
ENSG00000072501	8243	SMC1A	-1.1532	4.54833e-11	1.32907e-09	39.338	40.3814	98.9449	66.2804
ENSG00000072506	3028	HSD17B10	-0.433837	0.0542832	0.159852	205.951	170.716	195.806	269.141
ENSG00000072518	2011	MARK2	-0.263052	0.193335	0.391251	24.9022	26.6145	29.9294	27.1008
ENSG00000072571	3161	HMMR	-2.27607	1.10597e-26	1.5794e-24	20.6356	18.0399	105.579	69.4989
ENSG00000072609	55743	CHFR	0.291263	0.0935575	0.238376	27.9459	26.3345	21.9244	19.1191
ENSG00000072657	29953	TRHDE	-0.371307	0.243136	0.456667	3.09601	3.71173	5.07233	3.13319
ENSG00000072682	8974	P4HA2	0.757639	3.98898e-05	0.000393959	45.7043	46.971	26.3069	24.2601
ENSG00000072736	4775	NFATC3	0.5042	0.0651701	0.183389	10.8526	12.874	9.95597	5.67129
ENSG00000072756	51095	TRNT1	-0.155756	0.459481	0.675209	24.2597	27.21	31.2573	22.0128
ENSG00000072778	37	ACADVL	-0.317022	0.0933615	0.23798	182.166	169.153	179.71	220.939
ENSG00000072786	6793	STK10	0.0474167	0.782252	0.892589	32.9894	35.5761	31.4886	29.6367
ENSG00000072803	23291	FBXW11	-0.20731	0.220855	0.427241	136.189	159.071	186.194	130.44
ENSG00000072818	9744	ACAP1	0.424545	0.762122	0.881033	1.95545	0	0.223901	1.10274
ENSG00000072832	1400	CRMP1	1.13909	0.0125545	0.0518459	3.81436	4.69461	2.11094	1.47287
ENSG00000072840	2121	EVC	0.342399	0.216235	0.421398	8.74803	8.22979	7.79681	4.73074
ENSG00000072849	51009	DERL2	-0.0172755	0.931697	0.968852	29.5668	34.6426	28.8966	30.6733
ENSG00000072858	54847	SIDT1	0.457803	0.76257	0.881251	0.420398	0.456542	0.504089	0.107425
ENSG00000072864	54820	NDE1	-0.449834	0.0251479	0.0895114	28.3749	26.4322	37.5656	31.7815
ENSG00000072952	10335	IRAG1	-1.19284	0.702117	NA	0.0502046	0	0	0.102631
ENSG00000072954	79041	TMEM38A	1.25876	4.51863e-05	0.000441102	26.192	30.6803	10.6132	11.1822
ENSG00000072958	8907	AP1M1	-0.491405	0.0174821	0.0673279	16.8126	14.0873	18.3631	21.5242
ENSG00000073008	5817	PVR	-0.038417	0.819898	0.913118	43.5088	42.8472	42.7792	39.1078
ENSG00000073050	7515	XRCC1	-0.767598	0.00504728	0.0250708	21.8131	17.26	28.6313	32.5734
ENSG00000073060	949	SCARB1	-0.574952	0.00220939	0.0126247	145.309	129.065	170.019	204.61
ENSG00000073067	54905	CYP2W1	1.08509	0.60196	NA	0.466984	0	0.221519	0
ENSG00000073111	4171	MCM2	-1.30283	4.70982e-13	1.78973e-11	31.8514	35.0717	80.3866	71.9159
ENSG00000073146	54456	MOV10L1	4.40573	0.000361366	0.00276896	1.41959	1.50952	0	0.120916
ENSG00000073150	56666	PANX2	2.10406	0.000276164	0.0021861	5.82506	8.13327	0.736848	2.15477
ENSG00000073169	83642	SELENOO	-0.286918	0.33249	0.556865	42.3473	33.1018	30.2902	53.2906
ENSG00000073282	8626	TP63	-1.50825	0.457688	NA	0	0.140125	0.199944	0.158264
ENSG00000073331	80216	ALPK1	1.58619	0.352989	NA	0.424273	0.296196	0.201258	0.0309758
ENSG00000073350	3993	LLGL2	-1.20973	4.21604e-07	6.57198e-06	39.4361	30.214	62.2125	85.1799
ENSG00000073417	5151	PDE8A	0.0112604	0.953132	0.978797	58.1018	63.3983	67.8165	44.49
ENSG00000073464	1183	CLCN4	0.160015	0.720325	0.855501	3.46967	4.14749	4.42058	1.9901
ENSG00000073536	54475	NLE1	-0.242073	0.273871	0.493616	21.9271	19.1534	22.5111	22.3148
ENSG00000073578	6389	SDHA	-0.715752	0.0239859	0.0864527	10.6837	10.5167	13.1391	18.5834
ENSG00000073584	6605	SMARCE1	-0.543095	0.003899	0.0202177	15.3787	17.8801	24.0529	20.672
ENSG00000073598	54752	FNDC8	1.63524	0.398564	NA	0.375699	1.904	0.415839	0.256008
ENSG00000073605	55876	GSDMB	1.11532	0.0155436	0.0614192	13.5905	17.4238	9.29712	4.14808
ENSG00000073614	5927	KDM5A	-0.02829	0.907764	0.95952	16.0597	20.6536	23.2045	11.8544
ENSG00000073670	4185	ADAM11	1.24063	0.0185991	0.0707147	4.89125	4.11855	2.31461	1.26798
ENSG00000073711	5523	PPP2R3A	0.270317	0.316313	0.539369	7.42075	8.5178	6.39412	5.78473
ENSG00000073712	10979	FERMT2	-0.265013	0.181278	0.375358	42.0134	43.7289	55.2549	40.4637
ENSG00000073737	10170	DHRS9	0.688786	0.467426	0.682368	0.496658	0.784521	0.149924	0.553798
ENSG00000073756	5743	PTGS2	1.41808	0.0690301	0.191386	0.930893	2.41067	0.71332	0.43915
ENSG00000073792	10644	IGF2BP2	0.125391	0.49859	0.70699	90.6512	98.1123	97.7931	63.4938
ENSG00000073803	9175	MAP3K13	0.126104	0.573704	0.762813	8.96109	9.36372	8.45025	7.08229
ENSG00000073849	6480	ST6GAL1	0.324231	0.251157	0.466928	10.8469	15.1451	10.6718	8.48238
ENSG00000073861	30009	TBX21	-0.131127	0.978154	NA	0.1311	0	0.145106	0
ENSG00000073910	10129	FRY	-0.849612	0.39197	0.614785	0.0613683	0.23992	0.366795	0.137998
ENSG00000073921	8301	PICALM	0.24019	0.182677	0.376977	182.949	231.813	195.577	130.695
ENSG00000073969	4905	NSF	-0.148958	0.395992	0.617871	49.934	58.9655	57.0577	54.0121
ENSG00000074047	2736	GLI2	-1.21011	0.00589177	0.0284747	1.38995	1.48387	4.11994	2.11902
ENSG00000074054	23332	CLASP1	-0.0929205	0.654564	0.816442	37.9863	44.8677	51.2457	31.1756
ENSG00000074071	65993	MRPS34	-0.570811	0.0518928	0.155092	115.427	107.671	103.793	195.693
ENSG00000074181	4854	NOTCH3	0.603457	0.0752773	0.203762	5.30573	5.95254	2.65562	4.06735
ENSG00000074201	1207	CLNS1A	-0.198134	0.216558	0.421824	114.424	113.828	125.395	116.239
ENSG00000074211	5522	PPP2R2C	0.621804	0.000928159	0.00609638	41.1269	40.4075	26.7513	22.3143
ENSG00000074219	8463	TEAD2	-0.68765	0.00212836	0.0122805	32.6527	31.695	43.5371	51.416
ENSG00000074266	8726	EED	-0.601638	0.00316909	0.0170262	29.6957	34.9363	45.961	44.214
ENSG00000074276	54825	CDHR2	0.788055	0.40144	0.622838	1.36723	0.682197	0.449903	0.642088
ENSG00000074317	6620	SNCB	-0.844714	0.576751	0.764855	0.630205	0.570323	1.51133	0.536792
ENSG00000074319	7251	TSG101	0.135909	0.437389	0.655713	140.631	159.088	120.276	129.761
ENSG00000074356	55421	NCBP3	-0.27714	0.211895	0.415019	10.5921	16.5272	17.1382	13.1707
ENSG00000074370	489	ATP2A3	1.44785	4.25733e-05	0.000417666	8.84016	9.07314	2.99295	3.04736
ENSG00000074410	771	CA12	-0.942573	0.248865	0.464275	0.333188	0.663363	0.768305	0.964923
ENSG00000074416	11343	MGLL	1.66479	0.00248673	0.0139528	4.51456	4.44952	1.76361	0.891871
ENSG00000074527	59277	NTN4	0.228111	0.265475	0.484279	38.8095	47.0382	39.5041	28.4673
ENSG00000074582	617	BCS1L	-0.185478	0.456168	0.672031	36.0348	29.0876	32.1393	36.01
ENSG00000074590	9891	NUAK1	-0.995706	3.25546e-07	5.20755e-06	26.6766	27.5936	60.9458	39.9512
ENSG00000074603	54878	DPP8	-0.603945	0.0113627	0.0479417	15.0177	19.5047	31.5003	17.5041
ENSG00000074621	9187	SLC24A1	1.37586	2.96464e-06	3.86866e-05	10.6253	11.7885	5.03214	3.02838
ENSG00000074657	55205	ZNF532	-0.862073	5.68859e-05	0.000543625	22.4155	24.9938	51.5096	29.1108
ENSG00000074660	8578	SCARF1	2.0843	0.000885819	0.00586848	5.51259	3.10017	0.871651	1.00617
ENSG00000074695	3998	LMAN1	-0.096519	0.579792	0.766773	135.34	160.126	173.575	119.931
ENSG00000074696	51495	HACD3	-0.347987	0.0244271	0.0877216	128.226	146.402	178.173	145.063
ENSG00000074755	23140	ZZEF1	-0.0785591	0.721528	0.85624	16.0662	17.223	20.8881	11.9993
ENSG00000074800	2023	ENO1	-0.878151	2.62304e-07	4.25745e-06	3246.84	3088.71	4962.42	5715.07
ENSG00000074842	56005	MYDGF	0.222257	0.400701	0.622203	174.585	158.045	95.4225	163.117
ENSG00000074855	57719	ANO8	1.15918	3.69092e-05	0.000367597	13.0358	14.2786	6.17773	5.13059
ENSG00000074935	51175	TUBE1	1.29604	2.19073e-11	6.70007e-10	102.502	118.587	43.8822	39.1236
ENSG00000074964	55160	ARHGEF10L	-0.326971	0.605791	0.78552	2.10242	1.06548	1.66772	2.00568
ENSG00000074966	7294	TXK	-3.90499	0.318222	NA	0	0	0.19013	0.117052
ENSG00000075043	3785	KCNQ2	-0.281808	0.550444	0.746116	1.9576	1.44258	1.56703	2.2153
ENSG00000075073	6865	TACR2	-0.350382	0.80803	0.9071	1.62246	0.0629268	1.02617	1.00686
ENSG00000075089	64431	ACTR6	0.205951	0.357324	0.581739	61.6675	73.9209	57.6784	50.6837
ENSG00000075131	54962	TIPIN	-0.189982	0.459187	0.67495	36.4498	41.9246	49.1287	33.9513
ENSG00000075142	6717	SRI	-0.254485	0.171867	0.362744	68.3006	70.8621	73.2618	79.1002
ENSG00000075151	8672	EIF4G3	0.24583	0.211187	0.41428	70.5244	85.8275	75.5337	47.2973
ENSG00000075188	79023	NUP37	-1.03709	7.29645e-07	1.07941e-05	36.4866	30.7492	66.4883	61.1797
ENSG00000075213	10371	SEMA3A	-2.02984	1.70696e-11	5.31227e-10	2.37599	1.66035	8.71279	6.67328
ENSG00000075218	51512	GTSE1	-2.17924	7.49485e-25	9.09033e-23	16.2334	15.4716	75.8918	57.5519
ENSG00000075223	10512	SEMA3C	-1.18496	2.34092e-09	5.30112e-08	88.525	108.347	247.749	168.151
ENSG00000075234	55020	TTC38	-0.105325	0.706774	0.847624	21.868	19.0406	18.0459	22.2857
ENSG00000075239	38	ACAT1	-0.701443	2.55463e-05	0.00026579	72.9357	80.2168	123.289	106.69
ENSG00000075240	23151	GRAMD4	0.489966	0.0310065	0.105285	26.6205	30.1205	17.1191	19.8371
ENSG00000075275	9620	CELSR1	1.00185	2.37626e-08	4.65474e-07	42.037	44.6278	23.6922	16.5601
ENSG00000075290	7479	WNT8B	-0.132074	0.972403	NA	0.157943	0	0.174818	0
ENSG00000075292	27332	ZNF638	-0.260958	0.176296	0.368794	41.3809	55.0433	64.5667	42.742
ENSG00000075303	55972	SLC25A40	-0.0298733	0.879026	0.944755	45.0839	45.5147	49.8545	36.1399
ENSG00000075336	29090	TIMM21	-0.665096	0.000422641	0.0031592	30.2747	38.023	50.1674	49.2478
ENSG00000075391	9462	RASAL2	-0.0337521	0.893752	0.951982	14.354	16.0208	19.9299	9.32106
ENSG00000075399	9605	VPS9D1	0.778953	0.0588178	0.169688	7.75136	6.34475	3.13729	4.37532
ENSG00000075407	7587	ZNF37A	0.0685717	0.81831	0.912279	4.47552	5.93878	6.2141	3.0858
ENSG00000075413	4140	MARK3	-0.0242624	0.890763	0.950906	55.8957	61.2907	60.9667	49.3207
ENSG00000075415	5250	SLC25A3	-0.115647	0.473909	0.687586	192.184	196.531	184.152	202.217
ENSG00000075420	64778	FNDC3B	-0.0051763	0.979842	0.991173	75.4194	91.7675	99.9751	56.7946
ENSG00000075426	2355	FOSL2	0.567065	0.002369	0.013377	28.3645	27.7201	19.2118	15.8578
ENSG00000075461	27092	CACNG4	-2.33226	1.90875e-26	2.62016e-24	13.6095	11.2899	53.5069	61.7284
ENSG00000075539	285527	FRYL	-0.653834	0.00919935	0.0408072	13.4653	18.3841	30.9213	15.9519
ENSG00000075568	23505	TMEM131	0.0965368	0.663751	0.822801	51.3176	65.1963	64.6311	37.0865
ENSG00000075618	6624	FSCN1	-0.508372	0.0187281	0.0710752	559.093	469.786	546.396	788.475
ENSG00000075624	60	ACTB	-1.5974	4.46348e-24	5.00249e-22	1594.47	1627.13	4250.91	4690.94
ENSG00000075643	55034	MOCOS	2.60287	6.05496e-22	5.55551e-20	23.6362	19.3331	3.75901	2.82744
ENSG00000075651	5337	PLD1	0.494779	0.0482153	0.147155	15.3411	17.4854	13.2103	8.48765
ENSG00000075702	284403	WDR62	-1.22018	7.72661e-12	2.49677e-10	20.7766	19.5545	47.6791	39.4146
ENSG00000075711	1739	DLG1	-0.149806	0.43519	0.6538	32.9397	37.6545	44.113	28.8104
ENSG00000075785	7879	RAB7A	0.277374	0.0627139	0.178096	229.182	259.885	189.13	182.076
ENSG00000075790	55973	BCAP29	-3.62119	0.282389	NA	0	0	0	0.222373
ENSG00000075826	25956	SEC31B	0.705673	0.0104279	0.0449069	11.217	12.856	7.52208	6.12476
ENSG00000075856	9733	SART3	-0.153025	0.37174	0.596104	48.7438	56.386	58.6543	49.3094
ENSG00000075886	113457	TUBA3D	0.227827	0.858381	0.933904	0.334175	2.2984	0.739756	1.25242
ENSG00000075891	5076	PAX2	-1.03336	5.06822e-07	7.76367e-06	28.1167	30.8877	49.8251	60.5106
ENSG00000075914	23016	EXOSC7	-0.0307791	0.892418	0.951737	104.644	130.757	99.6375	119.748
ENSG00000075945	22920	KIFAP3	0.114022	0.599302	0.780441	23.5961	22.2109	22.1464	17.1625
ENSG00000075975	23609	MKRN2	0.507538	0.0240851	0.0867397	16.6463	15.7547	10.9794	10.0757
ENSG00000076003	4175	MCM6	-1.80181	6.99996e-24	7.79593e-22	34.8736	32.9236	125.086	94.6237
ENSG00000076043	25996	REXO2	-0.134989	0.458203	0.674169	142.412	164.249	152.887	156.234
ENSG00000076053	10179	RBM7	-0.273849	0.159212	0.344324	13.9937	17.2182	18.9639	15.8621
ENSG00000076067	5939	RBMS2	0.547601	0.00590043	0.0284933	20.2058	22.9064	15.7098	11.6463
ENSG00000076108	11176	BAZ2A	0.0972785	0.62485	0.798272	66.2545	78.9346	79.8563	46.8646
ENSG00000076201	25930	PTPN23	0.609199	0.000525944	0.00378748	57.3221	54.3857	38.2182	29.7744
ENSG00000076242	4292	MLH1	-0.518078	0.00484331	0.0241797	42.9776	49.1528	66.6431	55.2821
ENSG00000076248	7374	UNG	-1.30038	4.23783e-11	1.24244e-09	55.0525	48.8094	110.682	124.338
ENSG00000076258	2329	FMO4	-1.93536	0.456595	NA	0.147039	0	0.56962	0
ENSG00000076321	27252	KLHL20	0.341894	0.195066	0.393465	20.3337	28.7065	22.2317	13.7375
ENSG00000076344	8786	RGS11	1.6342	0.00107803	0.00691732	12.4773	6.35869	2.54605	3.06367
ENSG00000076351	113235	SLC46A1	-0.0313618	0.931698	0.968852	4.06857	3.3421	3.98365	3.06563
ENSG00000076356	5362	PLXNA2	-0.531754	0.590245	0.77457	0.117703	0.2876	0.244271	0.285729
ENSG00000076382	10615	SPAG5	-2.21125	1.99235e-37	6.6567e-35	41.0542	44.9239	214.184	155.554
ENSG00000076513	88455	ANKRD13A	0.23785	0.224893	0.431888	46.91	50.6396	45.2052	31.7069
ENSG00000076554	7163	TPD52	0.0557313	0.718192	0.853875	104.375	113.005	103.573	89.6052
ENSG00000076555	32	ACACB	1.18025	0.000255044	0.00204915	5.26702	5.3113	2.30018	2.01426
ENSG00000076604	9618	TRAF4	-0.132302	0.523913	0.725651	71.5523	73.2566	63.4612	81.4478
ENSG00000076641	55824	PAG1	0.178627	0.668012	0.825194	1.51287	1.4718	1.20355	1.22419
ENSG00000076650	55094	GPATCH1	-0.985221	8.34156e-07	1.21474e-05	24.3546	26.5062	52.1515	41.1096
ENSG00000076662	3385	ICAM3	4.12092	0.367251	NA	0	0.633418	0	0
ENSG00000076685	22978	NT5C2	0.700526	0.00175845	0.0104879	62.8125	80.9193	52.2682	30.246
ENSG00000076706	4162	MCAM	0.733414	9.9938e-05	0.000895598	97.4058	96.7719	51.3716	55.8666
ENSG00000076716	2239	GPC4	-1.22258	2.58956e-06	3.42721e-05	6.79446	7.97187	18.2908	13.6453
ENSG00000076770	55796	MBNL3	-3.90515	0.257189	NA	0	0	0.0444333	0.0273551
ENSG00000076826	57662	CAMSAP3	0.557436	0.289972	0.511135	4.33524	3.53097	1.73276	3.11823
ENSG00000076864	5909	RAP1GAP	2.69168	3.20694e-23	3.3405e-21	34.6559	29.6732	4.81251	4.40061
ENSG00000076924	56949	XAB2	-0.0856477	0.697179	0.842078	50.3404	49.1113	43.0458	53.4811
ENSG00000076928	9138	ARHGEF1	-0.205709	0.280883	0.501198	56.903	52.8182	54.9501	61.2569
ENSG00000076944	6813	STXBP2	0.588982	0.0211	0.0781836	76.9893	62.1235	35.4779	49.0655
ENSG00000076984	5609	MAP2K7	-0.185232	0.39259	0.615003	28.917	32.1961	29.0968	34.4332
ENSG00000077009	27231	NMRK2	4.80578	0.0314591	NA	1.29688	3.44271	0	0.147287
ENSG00000077044	8527	DGKD	0.512527	0.00185518	0.0109761	81.0526	74.3118	52.0326	48.5631
ENSG00000077063	83992	CTTNBP2	-5.69044	0.00802162	0.036505	0	0	0.15871	0.351751
ENSG00000077080	51412	ACTL6B	0	1	NA	0	0	0	0
ENSG00000077092	5915	RARB	-0.0609518	0.976162	NA	0	0.322972	0.0411472	0.246987
ENSG00000077097	7155	TOP2B	-0.365505	0.0577023	0.167178	70.7664	82.6697	112.914	71.2905
ENSG00000077147	56889	TM9SF3	-0.240909	0.120855	0.285536	171.48	195.869	229.709	172.75
ENSG00000077150	4791	NFKB2	1.01909	1.40638e-08	2.84923e-07	128.765	123.456	54.2449	60.0204
ENSG00000077152	29089	UBE2T	-1.34364	5.97129e-10	1.49985e-08	104.713	88.7948	212.165	239.29
ENSG00000077157	4660	PPP1R12B	1.12467	0.00077487	0.00524519	7.23726	8.4581	4.95995	1.84674
ENSG00000077232	54431	DNAJC10	0.77296	8.88802e-06	0.000104508	47.9352	56.3246	33.5488	23.1464
ENSG00000077235	2975	GTF3C1	-0.585611	0.000416038	0.00311641	55.8812	56.0175	86.4071	69.2491
ENSG00000077238	3566	IL4R	0.245117	0.262577	0.481137	32.6865	30.0209	22.8137	25.7694
ENSG00000077254	23032	USP33	-0.370216	0.0393904	0.1268	57.0394	68.4176	88.1019	62.4015
ENSG00000077264	5063	PAK3	1.94592	0.212708	0.416157	0.122338	0.341629	0.116064	0
ENSG00000077274	827	CAPN6	-1.6149	0.746374	NA	0	0	0	0.0489982
ENSG00000077312	6626	SNRPA	-0.784717	0.000466131	0.00342784	107.662	100.935	147.635	181.329
ENSG00000077348	56915	EXOSC5	-0.691858	0.0705845	0.194417	36.6558	20.5068	30.3852	53.8486
ENSG00000077380	1781	DYNC1I2	-0.461744	0.00475047	0.02379	70.0102	75.1238	104.939	80.4163
ENSG00000077420	54518	APBB1IP	0.670611	0.414563	0.635262	2.15314	1.11599	1.35408	0.600214
ENSG00000077454	4034	LRCH4	0.237081	0.488911	0.69933	7.94081	9.60742	6.37071	7.24495
ENSG00000077458	143684	FAM76B	-0.406718	0.0602527	0.17273	20.7553	24.3635	31.4566	23.9434
ENSG00000077463	51548	SIRT6	0.548641	0.145083	0.324467	26.1733	33.2711	11.5654	24.886
ENSG00000077514	10714	POLD3	-0.648061	0.00163391	0.00984458	24.6944	29.8619	45.1287	34.0477
ENSG00000077522	88	ACTN2	0.2659	0.860334	0.934607	0.169214	0.588038	0.412044	0.172958
ENSG00000077549	832	CAPZB	-0.846013	1.49403e-07	2.52549e-06	103.235	99.7893	162.137	173.226
ENSG00000077585	7107	GPR137B	0.854689	9.06651e-05	0.000822068	69.958	78.867	36.8726	38.6473
ENSG00000077616	10003	NAALAD2	-1.50558	0.0800582	0.212991	0.543481	0.953411	2.63755	1.32467
ENSG00000077684	79960	JADE1	-0.650587	0.00207129	0.0119864	9.74657	12.4994	18.2515	14.0422
ENSG00000077713	203427	SLC25A43	0.224086	0.22451	0.431476	107.114	109.135	95.6087	76.0036
ENSG00000077721	7319	UBE2A	0.0907598	0.561647	0.753454	194.485	200.07	174.378	166.987
ENSG00000077782	2260	FGFR1	-0.0487847	0.801727	0.903597	22.6864	21.9528	22.5473	20.1303
ENSG00000077935	27127	SMC1B	0.0114492	0.993052	0.997276	0.238864	0.605269	0.396578	0.366225
ENSG00000077942	2192	FBLN1	-0.936588	8.71304e-07	1.26054e-05	61.8096	54.2886	93.6264	110.236
ENSG00000077943	8516	ITGA8	-3.20761	0.508822	NA	0	0	0	0.0793012
ENSG00000077984	8530	CST7	-3.14265	0.411546	NA	0	0	0.630993	0
ENSG00000078018	4133	MAP2	0.200403	0.450569	0.667281	10.4842	12.9096	11.8236	7.15536
ENSG00000078043	9063	PIAS2	-0.0829873	0.687032	0.836797	7.61797	9.19361	8.78042	7.63799
ENSG00000078061	369	ARAF	0.0636634	0.74419	0.869384	76.2285	76.1083	61.4074	72.0946
ENSG00000078070	56922	MCCC1	0.483693	0.0240369	0.0866014	37.2418	40.854	29.6909	22.1223
ENSG00000078081	27074	LAMP3	4.43532	1.55198e-74	3.92607e-71	115.038	141.466	7.00419	4.04915
ENSG00000078098	2191	FAP	0	1	NA	0	0	0	0
ENSG00000078114	10529	NEBL	0.280556	0.277103	0.497539	24.2833	26.9626	24.2327	15.1222
ENSG00000078124	55331	ACER3	-0.0486642	0.81698	0.911877	25.632	33.4712	34.6116	22.2268
ENSG00000078140	3093	UBE2K	-0.638764	6.31893e-05	0.00059614	76.9853	77.0386	125.034	97.4627
ENSG00000078142	5289	PIK3C3	-0.403342	0.0949603	0.240876	5.63452	5.72418	7.79951	6.13076
ENSG00000078177	55728	N4BP2	0.0197065	0.937678	0.971643	9.24962	12.0311	12.7057	6.90823
ENSG00000078237	57103	TIGAR	-0.00816995	0.983023	0.992438	2.79647	4.47543	4.74469	2.10615
ENSG00000078246	7289	TULP3	0.265725	0.169894	0.359953	59.755	59.5197	53.4834	38.7703
ENSG00000078269	8871	SYNJ2	-0.00299871	0.986272	0.993566	57.6303	68.8843	69.1263	48.578
ENSG00000078304	5527	PPP2R5C	-0.457467	0.00880961	0.0394539	31.4436	31.8737	45.4367	35.225
ENSG00000078319	5379	PMS2P1	-0.0745274	0.767158	0.88391	26.4575	24.6276	22.9736	26.3881
ENSG00000078369	2782	GNB1	-0.262866	0.062084	0.176892	595.2	628.009	711.13	643.103
ENSG00000078399	3205	HOXA9	-1.7483	0.707459	NA	0.0820325	0	0.090797	0.167695
ENSG00000078401	1906	EDN1	-2.47477	3.10693e-26	4.13665e-24	11.3986	12.6497	62.6218	60.3803
ENSG00000078403	8028	MLLT10	0.0890388	0.672605	0.82802	21.1573	22.6357	22.8812	15.4467
ENSG00000078487	55063	ZCWPW1	0.432595	0.198075	0.397406	7.94939	10.4037	6.84344	5.69465
ENSG00000078596	9452	ITM2A	-1.03197	0.548742	NA	0.0923201	0.601545	0.613102	0.660541
ENSG00000078618	4898	NRDC	0.253878	0.111328	0.270135	256.992	269.831	234.102	175.995
ENSG00000078668	7419	VDAC3	-0.8649	1.49526e-05	0.000166503	80.3569	78.8206	125.98	140.063
ENSG00000078674	5108	PCM1	-0.206458	0.267965	0.486978	24.0519	26.829	31.5784	22.9249
ENSG00000078687	57690	TNRC6C	0.0146313	0.960136	0.981374	4.30001	5.29726	5.36141	3.47444
ENSG00000078699	9139	CBFA2T2	1.05244	3.52584e-08	6.7135e-07	26.7836	29.4408	14.2506	10.8801
ENSG00000078747	83737	ITCH	-0.0177453	0.921279	0.964299	58.6714	72.6454	72.8901	50.5268
ENSG00000078795	27039	PKD2L2	1.07312	0.675469	NA	0.33863	0.0612907	0.124937	0.0576872
ENSG00000078804	58476	TP53INP2	0.512897	0.0149278	0.0594692	34.6001	34.0175	22.6608	21.6798
ENSG00000078808	51150	SDF4	-0.404105	0.058972	0.169995	378.958	318.356	351.307	491.165
ENSG00000078814	57644	MYH7B	0.9873	0.233739	0.443818	0.904323	0.561185	0.371778	0.316915
ENSG00000078900	7161	TP73	-0.874549	0.140215	0.317618	1.00511	1.09152	1.61818	1.89904
ENSG00000078902	54472	TOLLIP	0.444265	0.0286097	0.098795	149.556	123.694	85.4889	99.0078
ENSG00000078967	51619	UBE2D4	1.06041	8.38439e-07	1.21797e-05	30.8608	32.3555	14.2536	13.6689
ENSG00000079101	27098	CLUL1	-1.49887	0.227787	0.436118	0.653921	0	1.11352	0.668391
ENSG00000079112	1015	CDH17	-0.400097	0.444674	0.662652	3.00427	2.33736	3.62303	2.93325
ENSG00000079134	9984	THOC1	-0.840553	0.00146455	0.00899558	24.6583	39.3389	65.165	41.1309
ENSG00000079150	51661	FKBP7	-1.71644	0.0585645	0.169095	0.824204	0.319667	1.62904	1.86541
ENSG00000079156	114880	OSBPL6	1.73815	0.000569764	0.00405228	2.02773	2.79366	0.937946	0.417613
ENSG00000079246	7520	XRCC5	-0.757613	2.89405e-07	4.66737e-06	331.022	360.118	608.206	474.597
ENSG00000079257	56925	LXN	-2.42255	5.00309e-54	3.54379e-51	129.318	139.235	691.701	635.691
ENSG00000079263	11262	SP140	0.871244	0.635996	NA	0.0473344	0.462636	0.157175	0.0967636
ENSG00000079277	8569	MKNK1	-0.135169	0.514145	0.719039	33.6153	40.3577	36.8328	37.6972
ENSG00000079308	7145	TNS1	-0.974454	0.642781	NA	0.0424846	0.0153791	0.0313491	0.0723744
ENSG00000079313	57455	REXO1	-0.125891	0.57772	0.765451	23.5018	20.159	20.0939	23.6389
ENSG00000079332	56681	SAR1A	-0.224732	0.159729	0.345148	67.0106	77.8456	85.0444	71.3041
ENSG00000079335	8556	CDC14A	0.0308344	0.927316	0.967358	5.55293	5.35238	6.14621	3.82865
ENSG00000079337	10411	RAPGEF3	0.350216	0.424971	0.643928	2.20575	1.88356	1.60675	1.36815
ENSG00000079385	634	CEACAM1	0.995611	0.239881	0.452569	1.19657	1.54934	0.865965	0.423364
ENSG00000079387	29843	SENP1	-0.318337	0.140918	0.318734	27.9257	39.7727	46.6953	31.5672
ENSG00000079393	51207	DUSP13	5.00048	0.115267	NA	0.373764	0.649438	0	0
ENSG00000079432	23152	CIC	0.167997	0.354662	0.579154	33.324	30.4368	26.5165	25.8358
ENSG00000079435	3991	LIPE	-0.874945	0.199736	0.399562	1.97714	0.731975	2.18838	2.43425
ENSG00000079459	2222	FDFT1	1.17032	1.93238e-09	4.44976e-08	144.416	143.252	55.854	61.4577
ENSG00000079462	5050	PAFAH1B3	0.0590404	0.814386	0.910254	111.196	108.285	78.4342	113.37
ENSG00000079482	4983	OPHN1	0.588583	0.0116189	0.0488249	18.7868	20.7835	15.202	9.3533
ENSG00000079616	3835	KIF22	-1.51941	5.16831e-15	2.40843e-13	42.9737	39.6306	102.164	115.246
ENSG00000079691	55604	CARMIL1	-0.399364	0.243089	0.456667	6.6896	6.58275	10.4567	5.94455
ENSG00000079739	5236	PGM1	-0.186437	0.228649	0.436917	136.41	143.307	151.688	141.728
ENSG00000079785	1653	DDX1	-0.633151	3.65905e-05	0.000365183	144.199	159.934	224.69	209.788
ENSG00000079805	1785	DNM2	-0.576951	0.000387279	0.00293828	71.1465	76.9709	103.44	99.928
ENSG00000079819	2037	EPB41L2	-0.785534	3.5633e-05	0.000357298	76.2524	87.5771	161.559	101.691
ENSG00000079841	22999	RIMS1	-3.94538	0.413728	NA	0	0	0	0.0939124
ENSG00000079931	26002	MOXD1	-1.73199	0.234666	0.44534	0.131379	0.142675	0.436248	0.40286
ENSG00000079950	8417	STX7	0.397814	0.0193299	0.0729525	19.3605	21.3111	16.0426	12.5538
ENSG00000079974	11158	RABL2B	1.0049	0.00033601	0.00259715	19.9957	19.3433	7.40253	10.4632
ENSG00000079999	9817	KEAP1	-0.11357	0.593426	0.777009	91.7914	78.4034	74.2842	94.3233
ENSG00000080007	55510	DDX43	0.78984	2.14491e-05	0.000228104	95.2485	103.211	59.2292	47.0756
ENSG00000080031	5794	PTPRH	1.20555	4.94664e-10	1.25855e-08	93.7427	92.147	33.9651	39.8796
ENSG00000080166	1638	DCT	2.86368	0.550694	NA	0.0981916	0	0	0
ENSG00000080189	51006	SLC35C2	1.08836	4.2529e-06	5.38701e-05	30.2181	30.8699	11.6575	14.5979
ENSG00000080200	131544	CRYBG3	-0.353218	0.288925	0.509862	6.84863	9.19446	14.5696	4.83269
ENSG00000080224	285220	EPHA6	1.29051	0.79619	NA	0.00971679	0	0	0
ENSG00000080298	5991	RFX3	0.584013	0.0830644	0.218289	3.18811	4.53669	2.86818	1.91024
ENSG00000080345	55183	RIF1	-0.81816	0.00021405	0.00175482	21.5171	27.7011	52.883	28.2787
ENSG00000080371	23011	RAB21	0.0812757	0.628527	0.800659	17.8261	19.6423	17.6949	15.028
ENSG00000080493	8671	SLC4A4	1.32384	0.433841	NA	0.0787146	0.320558	0.130687	0.0201141
ENSG00000080503	6595	SMARCA2	-0.503665	0.112921	0.272834	2.98235	2.225	4.3879	2.55268
ENSG00000080546	27244	SESN1	0.0150581	0.950218	0.97726	9.60378	10.2185	10.0154	8.14241
ENSG00000080561	11043	MID2	0.766271	0.000186672	0.00156218	35.8349	36.2579	24.2019	15.3639
ENSG00000080573	50509	COL5A3	-1.38624	0.476201	0.689315	0	0.0888701	0	0.195172
ENSG00000080603	10847	SRCAP	0.508279	0.296029	0.517686	1.63192	1.64676	1.72635	0.472362
ENSG00000080608	9933	PUM3	-0.137455	0.551247	0.746576	30.6579	42.0375	39.589	34.0268
ENSG00000080618	1361	CPB2	-3.15127	0.278248	NA	0.0252747	0	0.1119	0.103336
ENSG00000080644	1136	CHRNA3	-0.276575	0.792256	0.898476	0.9804	0.851753	1.89901	0.250524
ENSG00000080802	4850	CNOT4	0.0308677	0.901379	0.955958	12.9702	16.7008	17.0217	10.0519
ENSG00000080815	5663	PSEN1	0.280161	0.141652	0.319707	23.6628	31.588	22.8845	19.0639
ENSG00000080819	1371	CPOX	-0.461242	0.0359004	0.118011	27.1879	34.7518	39.9161	38.3943
ENSG00000080822	56650	CLDND1	-0.185541	0.340784	0.565461	37.3661	46.4381	50.9848	37.3287
ENSG00000080823	5891	MOK	0.446464	0.233098	0.442935	9.21157	6.3982	6.10709	4.58821
ENSG00000080824	3320	HSP90AA1	-0.604237	2.14697e-05	0.000228104	717.929	788.81	1166.3	952.822
ENSG00000080839	5933	RBL1	-1.03444	1.46807e-05	0.00016412	8.53274	11.4802	22.4667	15.5381
ENSG00000080845	22839	DLGAP4	1.35148	3.63344e-15	1.72496e-13	68.2307	64.5445	25.9095	22.2561
ENSG00000080854	22997	IGSF9B	0.646144	0.0711123	0.195596	2.0641	2.80729	1.91474	0.994608
ENSG00000080947	114819	CROCCP3	0.48157	0.277342	0.497687	6.03324	3.34021	4.41916	1.96489
ENSG00000080986	10403	NDC80	-2.03526	1.7413e-20	1.40159e-18	22.4585	34.5085	117.591	97.276
ENSG00000081014	23431	AP4E1	-0.282006	0.2842	0.504643	11.5613	16.224	19.998	11.4846
ENSG00000081019	54665	RSBN1	-0.635819	0.0051408	0.0254781	9.02707	8.88674	14.7184	11.1349
ENSG00000081026	260425	MAGI3	-0.100166	0.735459	0.863914	7.38924	8.56293	10.7917	5.26038
ENSG00000081041	2920	CXCL2	2.4146	7.50983e-07	1.10728e-05	41.9112	35.9499	8.90804	4.81158
ENSG00000081052	1286	COL4A4	-1.3728	0.0189354	0.0717085	0.536579	0.582712	1.24181	1.41268
ENSG00000081059	6932	TCF7	-0.646771	0.007889	0.0360419	17.6659	19.2734	27.3656	25.8967
ENSG00000081087	28962	OSTM1	0.511777	0.000600326	0.00423023	287.165	333.816	208.95	192.145
ENSG00000081138	1005	CDH7	-3.14106	0.517938	NA	0	0	0.0406459	0
ENSG00000081148	50939	IMPG2	2.2793	0.633975	NA	0.0405448	0	0	0
ENSG00000081154	57092	PCNP	-0.0748747	0.620557	0.795084	291.679	312.206	321.802	266.607
ENSG00000081177	55218	EXD2	0.370745	0.149905	0.331689	13.4507	15.2229	12.0636	8.53235
ENSG00000081181	384	ARG2	2.35724	8.56316e-06	0.000101137	9.92323	11.1613	1.37293	2.35458
ENSG00000081189	4208	MEF2C	-0.74778	0.012835	0.0527459	3.91752	4.06289	7.5014	4.98523
ENSG00000081237	5788	PTPRC	1.81044	0.706284	NA	0.0913242	0	0	0.0233363
ENSG00000081248	779	CACNA1S	4.12092	0.367251	NA	0	0.212639	0	0
ENSG00000081277	5317	PKP1	1.25763	0.435477	0.65401	0.52843	0.337566	0.0344052	0.285947
ENSG00000081307	79876	UBA5	-0.253676	0.171994	0.362926	33.5334	31.6325	40.5657	31.5799
ENSG00000081320	9262	STK17B	-0.28553	0.204885	0.406393	18.6976	25.4394	30.0131	19.9219
ENSG00000081377	8555	CDC14B	0.151537	0.488148	0.698861	17.4938	20.5024	18.2805	13.4385
ENSG00000081386	22869	ZNF510	0.0994628	0.714074	0.851732	6.98282	8.27015	8.05203	5.19757
ENSG00000081479	4036	LRP2	-4.55554	0.207805	NA	0	0	0.0943214	0
ENSG00000081665	440515	ZNF506	0.224489	0.55163	0.746924	3.37916	3.46084	3.04081	2.38686
ENSG00000081692	65094	JMJD4	-0.208512	0.50165	0.709056	17.6302	11.0621	15.6833	15.0837
ENSG00000081721	11266	DUSP12	0.606971	0.00926021	0.041036	81.3476	98.8486	58.476	50.6173
ENSG00000081760	65985	AACS	1.06699	2.7418e-07	4.43395e-06	78.1574	86.4583	32.462	39.3322
ENSG00000081791	9812	DELE1	0.102083	0.569314	0.759214	37.7975	42.728	35.2883	33.7476
ENSG00000081803	93664	CADPS2	-0.341256	0.576329	0.764583	1.19295	1.50641	1.99596	1.19099
ENSG00000081818	56131	PCDHB4	0.34292	0.807734	0.906997	0.222432	0.4348	0.246197	0.227354
ENSG00000081842	56142	PCDHA6	-0.131516	0.975683	NA	0.0551875	0	0.0610837	0
ENSG00000081853	56113	PCDHGA2	0.601345	0.752387	NA	0.151174	0.328343	0.306764	0
ENSG00000081870	51668	HSPB11	-0.728944	0.00204403	0.0118567	31.4307	29.4161	46.0645	46.8171
ENSG00000081913	23239	PHLPP1	-0.766181	0.089182	0.230209	2.15037	1.66387	3.77844	2.30786
ENSG00000081923	5205	ATP8B1	-0.40438	0.187292	0.383371	7.55748	6.41658	11.0417	6.32022
ENSG00000081985	3595	IL12RB2	-1.26274	0.274919	0.494844	0.199127	0.49428	1.44836	0.145381
ENSG00000082014	6604	SMARCD3	0.51815	0.0530206	0.157399	24.2471	23.1809	16.0567	14.5454
ENSG00000082068	55100	WDR70	0.110445	0.629612	0.801233	26.2463	28.0375	24.0111	22.3376
ENSG00000082074	2533	FYB1	-0.215586	0.881307	0.945915	0.478871	0.148584	0.567894	0.139848
ENSG00000082126	58538	MPP4	1.42987	0.768195	NA	0	0.211997	0	0.066511
ENSG00000082146	55437	STRADB	0.448689	0.0248374	0.0886861	64.3789	68.5223	45.0573	44.5368
ENSG00000082153	9689	BZW1	-0.606672	5.91584e-05	0.000562306	143.77	159.687	239.194	188.723
ENSG00000082175	5241	PGR	-2.55715	0.601368	NA	0	0	0.0287497	0
ENSG00000082196	114899	C1QTNF3	-2.70585	0.0179023	0.0685731	0.224377	0.194935	1.34109	1.19258
ENSG00000082212	4200	ME2	0.339023	0.0680638	0.189419	40.178	48.0536	38.1906	26.5872
ENSG00000082213	55322	C5orf22	0.348159	0.0726132	0.198523	50.0077	63.6758	46.5889	35.998
ENSG00000082258	905	CCNT2	-0.177716	0.398469	0.620152	23.3175	27.1291	33.0667	20.1572
ENSG00000082269	57579	FAM135A	0.309948	0.115689	0.277758	44.1661	58.4179	46.26	30.5996
ENSG00000082397	23136	EPB41L3	-3.90499	0.318222	NA	0	0	0.0923177	0.0568347
ENSG00000082438	22837	COBLL1	-0.329911	0.552007	0.747091	0.739367	0.977486	1.06743	0.920017
ENSG00000082458	1741	DLG3	0.179191	0.644711	0.81095	3.65446	4.63904	3.96292	2.82673
ENSG00000082482	3776	KCNK2	0	1	NA	0	0	0	0
ENSG00000082497	56256	SERTAD4	-5.5775	0.0139971	NA	0	0	0.394763	0.165704
ENSG00000082512	7188	TRAF5	0.86008	0.000253672	0.00204183	22.7876	28.2949	13.3664	12.5125
ENSG00000082515	29093	MRPL22	-0.383662	0.071761	0.196801	26.1043	29.0236	33.1929	32.9288
ENSG00000082516	25929	GEMIN5	-0.48555	0.0100913	0.0439057	31.4881	32.6302	48.5852	34.8749
ENSG00000082641	4779	NFE2L1	1.31806	1.14102e-19	8.52537e-18	451.079	488.807	185.915	162.179
ENSG00000082684	54437	SEMA5B	-3.55709	0.33053	NA	0	0	0.132301	0
ENSG00000082701	2932	GSK3B	0.106122	0.65687	0.817847	19.2966	25.3833	24.855	13.8982
ENSG00000082781	3693	ITGB5	-0.630767	8.5199e-05	0.000776881	256.528	253.528	353.621	372.239
ENSG00000082805	23085	ERC1	-0.467378	0.0690675	0.19143	16.8851	21.564	33.747	16.1351
ENSG00000082898	7514	XPO1	-0.674082	0.000116064	0.00102507	137.176	163.553	266.799	179.36
ENSG00000082996	11342	RNF13	0.129916	0.458882	0.67474	78.4246	81.8622	72.4226	62.9315
ENSG00000083093	79728	PALB2	0.19256	0.381603	0.605044	20.9954	24.0392	20.9007	15.6308
ENSG00000083097	23033	DOP1A	-0.123636	0.700904	0.844357	4.43123	7.30997	7.80075	4.11949
ENSG00000083099	57226	LYRM2	-0.364726	0.0541903	0.159739	21.1848	25.5197	29.1445	26.2459
ENSG00000083123	594	BCKDHB	-0.711219	0.00433582	0.0220194	12.1745	15.9633	20.7119	21.4772
ENSG00000083168	7994	KAT6A	-0.151078	0.62581	0.798809	5.11554	8.32585	9.64165	4.33701
ENSG00000083223	79670	TUT7	0.184797	0.46551	0.680697	14.8332	22.7583	19.2517	11.4925
ENSG00000083290	9706	ULK2	0.687198	0.000423555	0.00316389	20.283	22.7303	14.0313	10.7253
ENSG00000083307	79977	GRHL2	0.844415	0.862807	NA	0	0.0694906	0	0.0327025
ENSG00000083312	3842	TNPO1	0.525729	0.00673942	0.0318244	152.524	199.214	142.119	85.5366
ENSG00000083444	5351	PLOD1	-1.39542	1.26338e-16	6.96944e-15	122.435	118.504	279.785	302.451
ENSG00000083454	5026	P2RX5	0.356236	0.499101	0.707217	6.25898	6.0263	4.57085	4.28697
ENSG00000083457	3682	ITGAE	-0.493066	0.0466509	0.143594	15.5825	13.3444	18.8735	18.7032
ENSG00000083520	22894	DIS3	-0.412188	0.0230655	0.0837834	14.0796	14.7471	20.0464	15.5252
ENSG00000083535	10464	PIBF1	-0.455143	0.152505	0.335432	11.3926	15.0377	23.5281	10.5087
ENSG00000083544	81550	TDRD3	-0.47674	0.158998	0.344172	7.00084	5.22963	9.00296	6.86622
ENSG00000083635	26747	NUFIP1	0.0170484	0.949233	0.977	13.4284	16.2209	13.1937	13.6759
ENSG00000083642	23047	PDS5B	-1.12385	5.84454e-08	1.07138e-06	13.7546	15.011	35.8909	22.5823
ENSG00000083720	5019	OXCT1	-0.766064	0.000996756	0.00647252	15.0683	13.5222	25.7663	19.4596
ENSG00000083750	10325	RRAGB	0.2312	0.295812	0.51751	43.7761	48.401	37.2177	35.0987
ENSG00000083799	1540	CYLD	0.68985	0.020772	0.0772482	8.79559	10.5111	7.30149	3.8996
ENSG00000083807	10998	SLC27A5	-0.0303289	0.950742	0.977572	5.84343	7.05091	4.79092	7.15253
ENSG00000083812	25799	ZNF324	-0.235728	0.463777	0.678972	5.69076	4.87897	5.13847	6.2759
ENSG00000083814	79891	ZNF671	1.91612	0.10617	0.260957	0.83297	2.59315	0.491715	0.340561
ENSG00000083817	55659	ZNF416	0.0671518	0.824113	0.914602	12.1747	20.8075	14.8746	13.9401
ENSG00000083828	54807	ZNF586	-0.510012	0.134262	0.307773	7.88719	5.91682	9.6488	8.59209
ENSG00000083838	55663	ZNF446	-0.269159	0.304116	0.526679	9.88672	9.95431	10.5886	11.3738
ENSG00000083844	9422	ZNF264	0.118073	0.600354	0.781206	16.564	21.2454	20.7264	11.7934
ENSG00000083845	6193	RPS5	-0.17913	0.359081	0.58324	1082.7	976.403	917.04	1212.94
ENSG00000083857	2195	FAT1	-1.2411	0.00619823	0.0297609	53.6501	63.4518	184.627	76.4934
ENSG00000083896	91746	YTHDC1	-0.426101	0.0294685	0.101071	26.3565	36.2043	44.9868	32.8035
ENSG00000083937	25978	CHMP2B	0.291727	0.0851405	0.222134	98.6802	110.297	83.6156	73.8915
ENSG00000084070	64744	SMAP2	0.0354321	0.86518	0.936697	43.9104	44.8909	42.0741	37.9223
ENSG00000084072	10450	PPIE	0.109653	0.559697	0.752717	48.0312	44.0784	40.5014	38.3173
ENSG00000084073	10269	ZMPSTE24	-0.352401	0.0283035	0.0980243	150.705	181.771	217.768	174.632
ENSG00000084090	56910	STARD7	-0.552777	0.000472184	0.00346516	137.127	167.647	220.091	192.023
ENSG00000084092	84273	NOA1	-0.250388	0.312862	0.536161	32.5195	32.4968	30.7554	39.8713
ENSG00000084093	5978	REST	-0.0838913	0.689634	0.838047	21.6905	29.7591	30.5924	20.0413
ENSG00000084110	3034	HAL	-0.193624	0.961477	NA	0.0865398	0	0	0.0884548
ENSG00000084112	54434	SSH1	0.972843	3.74436e-08	7.09146e-07	69.3108	76.5854	41.8812	27.3674
ENSG00000084207	2950	GSTP1	0.16348	0.424091	0.643345	1558.57	1367.52	1004.71	1380.45
ENSG00000084234	334	APLP2	0.282383	0.0482006	0.147136	1204.89	1248.89	1030.23	838.189
ENSG00000084444	57613	FAM234B	0.61898	0.0109357	0.0465166	15.9216	17.7588	11.2976	9.00024
ENSG00000084453	6579	SLCO1A2	1.22369	0.764656	NA	0	0.118276	0.0482195	0
ENSG00000084463	51729	WBP11	-1.203	1.14043e-11	3.61265e-10	31.4163	29.0198	70.0774	58.8584
ENSG00000084623	8668	EIF3I	0.0490224	0.79546	0.899848	222.457	203.149	172.414	204.672
ENSG00000084628	79570	NKAIN1	1.42679	0.463771	NA	0.579449	0.314634	0.128272	0.177681
ENSG00000084636	1307	COL16A1	0.588259	0.499526	0.707584	1.05096	0.510589	0.581623	0.395764
ENSG00000084652	200081	TXLNA	0.0731857	0.62512	0.798396	133.956	142.74	132.07	111.133
ENSG00000084676	8648	NCOA1	0.45361	0.0504979	0.1519	24.946	24.5241	21.5944	12.2549
ENSG00000084693	60509	AGBL5	0.181481	0.331621	0.555725	71.9296	69.97	56.0126	59.0256
ENSG00000084710	22979	EFR3B	-1.16642	0.000134336	0.00116723	2.02039	2.03861	4.59576	3.83751
ENSG00000084731	3797	KIF3C	0.775328	1.49285e-06	2.07403e-05	104.997	116.194	66.9686	52.7167
ENSG00000084733	10890	RAB10	0.341768	0.0175291	0.0674354	391.503	408.175	306.079	276.286
ENSG00000084754	3030	HADHA	0.487686	0.000770218	0.00521768	386.283	402.466	276.707	242.912
ENSG00000084764	22924	MAPRE3	1.6799	4.34076e-13	1.65304e-11	61.9065	55.7824	18.3215	15.7053
ENSG00000084774	790	CAD	0.0624991	0.697805	0.842453	55.4004	58.2708	56.7668	44.1562
ENSG00000085063	966	CD59	-0.16824	0.229129	0.437552	249.219	265.857	281.936	252.211
ENSG00000085117	3732	CD82	1.82646	1.09575e-08	2.26942e-07	48.9927	35.7394	10.6311	11.4157
ENSG00000085185	63035	BCORL1	-0.210456	0.217485	0.422888	47.4263	47.2323	58.7486	43.069
ENSG00000085224	546	ATRX	-0.380513	0.107753	0.263513	32.6941	44.0671	61.6944	31.8059
ENSG00000085231	102157402	AK6	-0.244575	0.225576	0.432943	68.7546	66.6751	79.1654	69.2247
ENSG00000085274	55892	MYNN	-0.0422971	0.856156	0.932571	14.3225	20.7386	17.2669	15.8766
ENSG00000085276	2122	MECOM	-0.808856	0.497659	0.706155	0.338582	0.236373	0.910122	0.0741587
ENSG00000085365	9522	SCAMP1	0.166988	0.383881	0.607051	61.3764	75.8634	69.0616	44.6656
ENSG00000085377	5550	PREP	-0.700289	6.98065e-05	0.000651969	23.6327	27.3527	40.9222	35.5142
ENSG00000085382	57531	HACE1	-0.237831	0.271913	0.491181	21.6871	26.1641	29.5752	22.6588
ENSG00000085415	81929	SEH1L	-0.173399	0.31786	0.540939	64.0141	69.8862	75.9489	63.6475
ENSG00000085433	22911	WDR47	-0.0107763	0.96322	0.982868	16.6891	16.6137	18.0324	13.1594
ENSG00000085449	57590	WDFY1	0.340391	0.0474879	0.145487	78.1709	88.1245	70.1294	51.7269
ENSG00000085465	5016	OVGP1	0.990116	0.210928	0.414064	3.31537	3.60041	1.45077	1.73377
ENSG00000085491	29957	SLC25A24	-0.441326	0.0110955	0.0470272	29.8456	37.4435	44.9818	39.2107
ENSG00000085511	4216	MAP3K4	-0.831	2.05142e-05	0.000219762	28.7839	28.6068	56.387	38.7182
ENSG00000085514	29992	PILRA	0.504388	0.764354	0.882173	1.30242	0.14144	0.720788	0.266249
ENSG00000085552	57549	IGSF9	-3.69912	0.00753443	0.0347538	0	0.18111	0.830655	1.23585
ENSG00000085563	5243	ABCB1	-0.683873	0.710437	NA	0.21309	0.0661173	0.235857	0.18669
ENSG00000085644	7760	ZNF213	1.62788	8.91682e-09	1.87084e-07	28.6496	26.5623	6.9569	9.36276
ENSG00000085662	231	AKR1B1	1.02715	3.04279e-07	4.8806e-06	325.319	281.955	125.992	147.503
ENSG00000085719	8895	CPNE3	0.231489	0.237828	0.449606	99.2813	120.916	107.882	66.8801
ENSG00000085721	54700	RRN3	-0.21167	0.203933	0.40503	142.958	156.42	187.357	134.702
ENSG00000085733	2017	CTTN	0.346666	0.0247057	0.0884339	659.894	639.721	467.1	473.605
ENSG00000085741	7481	WNT11	-1.93034	0.00987957	0.0431969	1.42581	0.483874	3.64946	3.18798
ENSG00000085760	4528	MTIF2	0.25381	0.163408	0.350488	87.5447	99.1079	81.4708	63.4989
ENSG00000085788	23259	DDHD2	-0.168987	0.438169	0.656161	22.1049	26.4855	30.9155	19.9307
ENSG00000085831	22996	TTC39A	1.64771	3.67149e-07	5.81008e-06	6.88827	6.64044	2.4055	1.61898
ENSG00000085832	2060	EPS15	0.279929	0.0992314	0.248929	76.1803	87.9652	70.6353	54.5699
ENSG00000085840	4998	ORC1	-1.99966	7.20037e-14	3.0001e-12	6.23878	9.42632	27.4412	29.7216
ENSG00000085871	4258	MGST2	-0.345403	0.331147	0.55514	21.0845	15.6812	24.7516	18.8082
ENSG00000085872	10523	CHERP	-0.182171	0.387633	0.611401	22.4215	27.3481	25.6838	26.1193
ENSG00000085978	55054	ATG16L1	-0.347361	0.0800403	0.212976	50.4614	68.1008	66.6979	71.2578
ENSG00000085982	55230	USP40	0.0436692	0.81889	0.912513	20.8161	22.901	21.9621	17.3177
ENSG00000085998	55624	POMGNT1	0.176991	0.324971	0.548992	123.859	127.409	93.9195	109.583
ENSG00000085999	8438	RAD54L	-1.3702	1.63809e-08	3.28509e-07	12.6838	14.5949	34.709	30.3423
ENSG00000086015	23139	MAST2	0.464622	0.00304901	0.0164861	93.461	90.9386	67.1292	56.5895
ENSG00000086061	3301	DNAJA1	-1.0229	1.11494e-12	4.04578e-11	403.319	418.965	811.28	730.979
ENSG00000086062	2683	B4GALT1	0.59849	0.000105137	0.000938388	140.335	149.321	97.2622	79.7795
ENSG00000086065	51510	CHMP5	0.366564	0.0277928	0.0967476	198.093	226.666	154.467	148.577
ENSG00000086102	4799	NFX1	0.548239	0.00326164	0.017444	51.1535	59.6123	41.1231	29.2003
ENSG00000086159	363	AQP6	-1.12995	0.644067	NA	0.162699	0	0.360163	0
ENSG00000086189	27292	DIMT1	0.230068	0.318256	0.541423	26.2783	32.0017	27.1804	18.9416
ENSG00000086200	51194	IPO11	-0.179815	0.33891	0.563673	33.691	33.9408	40.4246	30.6998
ENSG00000086200	101180901	IPO11-LRRC70	-0.179815	0.33891	0.563673	33.691	33.9408	40.4246	30.6998
ENSG00000086205	2346	FOLH1	-3.62206	0.339761	NA	0	0	0	0.163227
ENSG00000086232	27102	EIF2AK1	0.00581144	0.969053	0.985484	238.446	269.993	248.584	218.613
ENSG00000086289	54749	EPDR1	0.165952	0.339913	0.564706	160.484	146.172	124.24	127.493
ENSG00000086300	29887	SNX10	0.519467	0.0107762	0.0460091	41.4276	47.3265	29.9538	27.1114
ENSG00000086475	22929	SEPHS1	-0.125034	0.505864	0.712208	49.3447	50.3821	56.7946	44.0858
ENSG00000086504	10573	MRPL28	-0.333791	0.138391	0.314431	124.895	105.353	114.614	150.852
ENSG00000086506	3049	HBQ1	-0.689232	0.416149	0.636592	10.9029	3.48243	13.8424	8.19421
ENSG00000086544	80271	ITPKC	1.23558	8.80783e-06	0.000103772	26.6812	20.642	8.71522	9.79111
ENSG00000086548	4680	CEACAM6	-0.715348	0.857667	NA	0.130544	0	0.216737	0
ENSG00000086570	2196	FAT2	0.261887	0.933708	NA	0.0460408	0	0.0254799	0.0117649
ENSG00000086589	55696	RBM22	-0.375493	0.0320568	0.107982	72.3953	86.0576	100.917	88.601
ENSG00000086598	10959	TMED2	-0.282968	0.0686598	0.190658	221.712	271.247	306.813	247.456
ENSG00000086619	56605	ERO1B	-0.242361	0.255729	0.472649	22.3397	29.1849	28.6754	27.2986
ENSG00000086666	54469	ZFAND6	0.239012	0.160669	0.346585	149.263	183.635	137.527	122.306
ENSG00000086696	3294	HSD17B2	-2.62009	0.514092	NA	0	0	0	0.241369
ENSG00000086712	55787	TXLNG	-0.0338828	0.878448	0.944672	18.4105	20.9136	21.7417	15.6291
ENSG00000086717	5475	PPEF1	0.847394	0.806421	NA	0.0837158	0	0.04633	0
ENSG00000086730	7462	LAT2	1.6799	4.21549e-05	0.000413791	9.86781	10.6716	1.91137	3.86636
ENSG00000086758	10075	HUWE1	0.325867	0.178442	0.371485	126.33	149.171	141.773	64.9888
ENSG00000086827	9183	ZW10	-0.773634	2.40195e-05	0.000252276	50.8594	49.0241	87.2773	71.0198
ENSG00000086848	79796	ALG9	-0.228073	0.344872	0.568621	7.95287	9.21424	10.4285	8.18063
ENSG00000086967	4606	MYBPC2	1.0571	0.739075	NA	0.0469798	0.306114	0	0.144058
ENSG00000087008	8310	ACOX3	0.460865	0.087648	0.22721	20.1512	20.6612	14.8902	12.5424
ENSG00000087053	8898	MTMR2	-0.0983187	0.5621	0.753552	59.1685	66.7706	71.242	53.7516
ENSG00000087074	23645	PPP1R15A	2.52758	2.41329e-36	7.36801e-34	160.093	132.466	24.0038	22.9031
ENSG00000087076	51171	HSD17B14	2.90948	2.73601e-27	4.21299e-25	170.093	138.115	17.7252	20.0237
ENSG00000087077	7205	TRIP6	-0.0639595	0.94731	0.97597	1.40012	1.95493	0.996246	2.14666
ENSG00000087085	43	ACHE	0.33193	0.43435	0.652821	5.24427	6.91555	4.79766	4.10229
ENSG00000087086	2512	FTL	2.22391	4.73984e-29	9.3259e-27	16763.6	15666.1	2716.83	3620.79
ENSG00000087087	51593	SRRT	-1.58632	5.519e-20	4.24915e-18	56.4572	60.3888	155.816	166.174
ENSG00000087088	581	BAX	0.338774	0.155201	0.338905	151.328	138.295	87.4645	121.462
ENSG00000087095	51701	NLK	-0.600574	0.00510253	0.0253239	19.41	24.9298	35.9854	26.2874
ENSG00000087111	94005	PIGS	0.0289589	0.866021	0.937305	104.055	106.927	94.3349	95.8448
ENSG00000087116	9509	ADAMTS2	-1.97282	0.477148	NA	0.0394444	0	0.065488	0.0806345
ENSG00000087152	56970	ATXN7L3	-0.65866	0.000306341	0.002395	37.5454	36.2866	52.7895	54.4482
ENSG00000087157	9489	PGS1	0.0341696	0.868189	0.938538	48.8707	56.8347	46.7492	47.9932
ENSG00000087191	5705	PSMC5	-0.477141	0.00605627	0.0291267	144.792	131.119	180.749	173.734
ENSG00000087206	51720	UIMC1	-0.150462	0.441979	0.660246	42.5911	43.9738	47.8931	40.9468
ENSG00000087245	4313	MMP2	-2.05071	1.47635e-28	2.75191e-26	24.8474	26.2907	92.2276	102.011
ENSG00000087253	54947	LPCAT2	-1.51856	8.07726e-18	5.14504e-16	25.845	27.7902	80.5986	61.8892
ENSG00000087258	2775	GNAO1	-0.69757	0.0108216	0.04615	4.91039	4.29927	7.76701	6.11317
ENSG00000087263	55239	OGFOD1	0.043041	0.837015	0.921713	27.241	31.1063	31.2137	21.4299
ENSG00000087266	6452	SH3BP2	0.417073	0.0121953	0.050622	41.5136	46.3203	33.7049	27.1652
ENSG00000087269	8602	NOP14	-0.340458	0.0883614	0.228559	38.9006	41.6763	44.5851	48.9595
ENSG00000087274	118	ADD1	-0.457405	0.00395638	0.0204793	73.4739	76.2954	103.427	86.8162
ENSG00000087299	79944	L2HGDH	-0.181073	0.427978	0.646366	12.8233	14.4129	16.8802	11.8125
ENSG00000087301	57544	TXNDC16	1.55704	3.9838e-05	0.000393667	8.2484	12.468	4.07134	2.46851
ENSG00000087302	51637	RTRAF	0.0966353	0.58317	0.769564	34.1675	40.4902	32.3619	31.7868
ENSG00000087303	22795	NID2	-4.43059	0.24806	NA	0	0	0	0.248754
ENSG00000087338	64395	GMCL1	0.25029	0.242363	0.455655	40.0399	47.0617	41.5254	26.6601
ENSG00000087365	10992	SF3B2	-0.272983	0.0654277	0.183991	264.757	271.441	304.157	292.713
ENSG00000087448	57542	KLHL42	-0.301913	0.122925	0.288963	24.1059	30.0315	36.557	25.3859
ENSG00000087460	2778	GNAS	0.133268	0.390444	0.613548	323.658	331.292	264.338	283.87
ENSG00000087470	10059	DNM1L	-0.0817896	0.634895	0.804719	99.9738	121.765	125.071	92.4062
ENSG00000087494	5744	PTHLH	-0.142348	0.753516	0.874931	2.78462	3.40204	3.68756	2.64294
ENSG00000087495	116154	PHACTR3	-1.88093	0.235602	0.446669	0.167722	0.182142	1.02103	0.214291
ENSG00000087502	51290	ERGIC2	-0.404742	0.0536454	0.158722	28.9649	36.8987	48.1079	32.8381
ENSG00000087510	7022	TFAP2C	-3.15914	9.94801e-20	7.46438e-18	1.77479	2.82683	18.3345	19.1686
ENSG00000087586	6790	AURKA	-2.22122	1.32462e-41	6.01445e-39	59.2262	56.9849	262.97	237.715
ENSG00000087589	57091	CASS4	0.336636	0.894459	NA	0.393482	0	0.0871043	0.201094
ENSG00000087842	8544	PIR	0.692486	0.0018429	0.0109217	78.3316	77.0614	46.3946	42.3939
ENSG00000087884	28971	AAMDC	-0.543745	0.104285	0.257844	18.9991	16.6274	25.8532	22.2753
ENSG00000087903	5990	RFX2	1.31429	0.00026188	0.00209362	12.1354	8.5909	3.62157	4.06407
ENSG00000087995	339175	METTL2A	0.0636695	0.755833	0.876543	18.2294	19.1949	16.7551	16.218
ENSG00000088002	6820	SULT2B1	-1.93923	6.85967e-05	0.000641685	3.91786	3.56475	10.3137	15.8018
ENSG00000088035	29929	ALG6	-0.256047	0.21157	0.414892	28.9236	29.5302	33.3665	31.021
ENSG00000088038	4849	CNOT3	-0.574957	0.00286381	0.0156519	35.7178	39.9685	46.6313	56.3602
ENSG00000088053	51206	GP6	2.00295	0.15383	0.337214	0.746539	1.37823	0	0.457835
ENSG00000088179	5775	PTPN4	0.0823993	0.707707	0.848112	15.7865	18.1717	18.5039	11.4074
ENSG00000088205	8886	DDX18	-0.538756	0.0015533	0.00943599	102.726	117.241	173.623	123.168
ENSG00000088247	8570	KHSRP	-0.583873	0.000457001	0.00336909	119.027	112.018	154.71	163.753
ENSG00000088256	2767	GNA11	-0.310462	0.0915831	0.234595	58.5935	51.8265	62.9752	63.277
ENSG00000088280	55616	ASAP3	1.61948	7.77642e-11	2.21747e-09	32.2761	32.6276	10.0632	9.41976
ENSG00000088298	55741	EDEM2	0.501628	0.0245914	0.0881507	97.6887	88.2274	52.919	67.2405
ENSG00000088298	111089941	MMP24-AS1-EDEM2	0.501628	0.0245914	0.0881507	97.6887	88.2274	52.919	67.2405
ENSG00000088305	1789	DNMT3B	0.284222	0.304047	0.52661	10.0565	10.0474	8.50001	6.80286
ENSG00000088320	28954	REM1	4.37209	0.0647523	NA	1.93794	0.443066	0.112895	0
ENSG00000088325	22974	TPX2	-1.72645	1.18198e-31	2.82844e-29	202.333	219.882	722.64	571.512
ENSG00000088340	80307	FER1L4	0.619548	0.0560515	0.163816	5.32841	6.12267	3.18133	3.63841
ENSG00000088356	81572	PDRG1	0.00137367	0.994622	0.997664	89.8054	82.5875	72.3956	85.5139
ENSG00000088367	2036	EPB41L1	0.113825	0.771828	0.886372	3.34593	2.78102	2.56549	2.65573
ENSG00000088386	6564	SLC15A1	1.22625	0.324507	0.548519	0.59618	0.588579	0.0599888	0.387782
ENSG00000088387	23348	DOCK9	0.00508102	0.984488	0.992945	11.9986	12.3358	14.2172	8.45798
ENSG00000088448	55608	ANKRD10	-0.33859	0.06721	0.187492	61.5902	67.7655	73.6806	76.5022
ENSG00000088451	23483	TGDS	0.292573	0.299056	0.521126	30.0565	33.9708	24.7162	23.4023
ENSG00000088538	1795	DOCK3	0.86241	0.471199	0.685395	0.373393	0.790717	0.578602	0.0381656
ENSG00000088543	51161	C3orf18	0.402599	0.210558	0.41387	19.0261	18.5768	10.6905	15.2247
ENSG00000088682	57017	COQ9	0.259841	0.233811	0.443908	71.881	85.9574	57.0263	63.5975
ENSG00000088726	55287	TMEM40	0.186502	0.883389	0.947104	0.67726	0	0.0832911	0.461498
ENSG00000088727	64147	KIF9	0.391641	0.306231	0.528892	5.15173	5.3859	3.8298	3.57598
ENSG00000088756	79822	ARHGAP28	-3.43945	0.27974	NA	0.0178678	0	0.197768	0
ENSG00000088766	54675	CRLS1	0.0221627	0.951542	0.977884	15.3511	8.00027	8.24509	12.8303
ENSG00000088808	23368	PPP1R13B	0.474131	0.0779209	0.208937	11.4211	13.2054	9.91542	6.57635
ENSG00000088812	8455	ATRN	0.347004	0.0914578	0.234441	49.283	54.9877	48.0745	28.5115
ENSG00000088826	54498	SMOX	0.468714	0.0253279	0.0900073	96.0505	93.2135	54.6815	70.2827
ENSG00000088832	2280	FKBP1A	-0.766421	1.22838e-07	2.12215e-06	262.423	274.211	426.84	413.685
ENSG00000088833	55968	NSFL1C	-0.0509433	0.774032	0.887672	127.772	119.057	113.313	121.761
ENSG00000088836	83959	SLC4A11	-2.67043	8.24317e-52	5.21322e-49	47.4499	43.2066	250.187	279.877
ENSG00000088854	25943	DNAAF9	0.473059	0.0534459	0.158264	12.3704	19.6588	12.0924	9.1889
ENSG00000088876	79175	ZNF343	-0.0791735	0.785565	0.894318	7.86381	9.15619	10.0051	6.71199
ENSG00000088881	57593	EBF4	1.81656	0.00108865	0.0069822	9.10175	4.35891	1.50174	2.02242
ENSG00000088882	56265	CPXM1	1.2905	0.796192	NA	0.0712606	0	0	0
ENSG00000088888	57506	MAVS	-0.0216697	0.894974	0.952645	35.2698	40.3329	40.3595	30.7574
ENSG00000088899	9762	LZTS3	1.23699	5.88403e-06	7.17593e-05	23.3473	16.903	7.2833	8.43967
ENSG00000088930	22803	XRN2	-0.791982	7.27286e-07	1.07682e-05	99.264	112.924	190.319	149.804
ENSG00000088970	55857	KIZ	0.328437	0.450826	0.667549	7.61572	9.44005	7.3225	5.26812
ENSG00000088986	8655	DYNLL1	-0.366297	0.0422849	0.133687	240.068	227.528	253.406	298.918
ENSG00000088992	54997	TESC	3.53589	0.152975	NA	1.49542	0.721775	0	0.169835
ENSG00000089006	27131	SNX5	-0.361494	0.0292601	0.100531	92.3154	107.511	132.529	105.01
ENSG00000089009	6128	RPL6	0.0694239	0.690473	0.838278	2152.17	2025.28	1692.62	1957.95
ENSG00000089022	8550	MAPKAPK5	-0.131957	0.502557	0.709785	10.8897	12.8522	12.4516	11.4986
ENSG00000089041	5027	P2RX7	-1.7483	0.707459	NA	0.0331146	0	0.0366526	0.0676948
ENSG00000089048	51575	ESF1	-0.140387	0.526749	0.727417	53.5722	74.477	81.4453	49.8571
ENSG00000089050	10741	RBBP9	0.34085	0.0858025	0.223604	40.5775	46.8891	36.2814	27.6953
ENSG00000089053	51433	ANAPC5	0.0133259	0.934864	0.970089	124.251	125.995	115.095	113.209
ENSG00000089057	9962	SLC23A2	1.10969	3.60306e-08	6.83847e-07	33.6857	34.8387	17.3695	12.1709
ENSG00000089060	80024	SLC8B1	0.991925	2.57972e-06	3.41673e-05	30.0824	36.4221	16.2384	14.563
ENSG00000089063	29058	TMEM230	0.399892	0.0211942	0.0784506	189.56	194.354	126.044	140.759
ENSG00000089091	55184	DZANK1	-0.11101	0.798096	0.90132	3.75214	3.39561	3.20128	3.87511
ENSG00000089094	84678	KDM2B	-0.326333	0.125582	0.293417	12.8283	16.7477	18.3253	15.834
ENSG00000089101	26074	CFAP61	-3.94538	0.413728	NA	0	0	0	0.168184
ENSG00000089116	64211	LHX5	0	1	NA	0	0	0	0
ENSG00000089123	55617	TASP1	-0.558024	0.0771584	0.207639	12.001	10.6775	15.8438	15.0007
ENSG00000089127	4938	OAS1	-0.979332	0.261054	0.479512	0.381463	0.35508	0.512695	0.807659
ENSG00000089154	10985	GCN1	-0.0360532	0.828845	0.917325	141.951	152.355	166.745	114.092
ENSG00000089157	6175	RPLP0	0.0152455	0.930712	0.968473	3713.38	3458.88	2949.91	3550.26
ENSG00000089159	5829	PXN	-0.49873	0.000672982	0.00465303	142.637	143.962	194.24	179.402
ENSG00000089163	23409	SIRT4	0.734062	0.413859	0.634677	4.03462	3.17282	1.69388	2.27526
ENSG00000089169	22895	RPH3A	-1.12002	0.814148	NA	0.0342743	0	0.0758724	0
ENSG00000089177	55614	KIF16B	-0.0164251	0.936148	0.970682	20.3059	23.285	24.5703	16.4439
ENSG00000089195	51605	TRMT6	-0.188727	0.302573	0.524829	47.0001	51.3523	57.5411	46.224
ENSG00000089199	1114	CHGB	0.0956876	0.86153	0.934937	3.50734	2.91268	2.96864	2.60085
ENSG00000089220	5037	PEBP1	-0.0386229	0.804837	0.905352	440.148	435.074	421.039	407.439
ENSG00000089234	8315	BRAP	0.212116	0.259096	0.477028	37.4063	39.5957	32.0759	29.2428
ENSG00000089248	10961	ERP29	1.36515	4.99975e-13	1.89584e-11	216.687	217.266	71.8344	82.5538
ENSG00000089250	4842	NOS1	-1.61488	0.746377	NA	0	0	0	0.0140872
ENSG00000089280	2521	FUS	-1.74793	8.02352e-25	9.60003e-23	134.47	144.421	411.121	447.858
ENSG00000089289	3476	IGBP1	-0.435072	0.0212138	0.0784736	62.3123	69.9385	88.776	76.318
ENSG00000089327	53827	FXYD5	0.184369	0.445152	0.662917	42.8847	33.9456	29.7457	32.5343
ENSG00000089335	55900	ZNF302	-0.130182	0.507262	0.712791	39.7025	44.6818	49.1881	36.4756
ENSG00000089351	57655	GRAMD1A	0.149484	0.476242	0.689315	92.1083	76.1764	64.0774	75.2535
ENSG00000089486	29965	CDIP1	0.601782	0.0137216	0.0557331	34.7015	38.5078	19.6798	24.3691
ENSG00000089505	113540	CMTM1	0.315289	0.630099	0.801485	6.12703	8.11439	4.96218	5.49887
ENSG00000089558	23415	KCNH4	-0.283978	0.561244	0.753373	3.84401	2.42704	3.56208	3.51789
ENSG00000089597	23193	GANAB	-0.0532512	0.723967	0.857756	505.257	548.565	556.85	454.948
ENSG00000089639	51291	GMIP	0.253524	0.394147	0.61646	15.5014	12.7689	9.40212	12.3125
ENSG00000089682	55285	RBM41	-0.181549	0.531069	0.731272	14.0915	20.8677	25.2549	11.8833
ENSG00000089685	332	BIRC5	-1.97311	1.44836e-26	2.03553e-24	82.5318	68.3894	261.285	284.145
ENSG00000089692	3902	LAG3	-1.93344	0.0124877	0.0516422	1.01808	0.850473	2.94716	3.60212
ENSG00000089693	8079	MLF2	-0.0862805	0.662825	0.822055	260.789	241.087	215.929	271.505
ENSG00000089723	78990	OTUB2	0.560811	0.0178764	0.0685036	26.3095	29.5687	18.957	16.0371
ENSG00000089737	57062	DDX24	-0.481162	0.00300319	0.0162931	49.4	48.0384	67.0192	58.7534
ENSG00000089775	7597	ZBTB25	0.655631	0.00577298	0.0280153	8.31198	8.75582	5.71936	4.33292
ENSG00000089818	25977	NECAP1	0.473095	0.0348473	0.115341	24.0359	31.2493	18.7351	17.845
ENSG00000089820	393	ARHGAP4	0.016559	0.936281	0.970763	140.554	129.607	103.308	140.443
ENSG00000089847	170961	ANKRD24	-0.0184543	0.985783	0.993543	1.43905	0.246753	0.922145	0.696737
ENSG00000089876	55760	DHX32	-0.354322	0.0194331	0.0732953	153.553	169.98	211.576	171.147
ENSG00000089902	23186	RCOR1	-0.401302	0.0179345	0.0686782	39.8337	40.253	53.5396	44.3864
ENSG00000089916	55668	GPATCH2L	0.213286	0.387692	0.61144	9.22055	10.84	10.6566	5.55612
ENSG00000090006	8425	LTBP4	1.03799	1.76308e-07	2.9398e-06	59.868	48.677	24.118	24.655
ENSG00000090013	645	BLVRB	2.37842	1.60988e-21	1.42539e-19	362.869	284.55	49.7397	64.3782
ENSG00000090020	6548	SLC9A1	0.7157	0.000108465	0.000964694	58.1847	66.9208	37.4013	32.8653
ENSG00000090054	10558	SPTLC1	-0.165767	0.356107	0.58055	56.4274	73.0838	74.8161	59.3932
ENSG00000090060	10914	PAPOLA	-0.129599	0.45697	0.672878	81.1282	94.8169	105.422	73.398
ENSG00000090061	8812	CCNK	-0.0776852	0.8492	0.928937	6.76393	7.76925	10.558	3.9443
ENSG00000090097	57060	PCBP4	-0.0191403	0.934955	0.970127	63.2461	66.1399	49.0996	70.1824
ENSG00000090238	83719	YPEL3	3.60208	0.192995	NA	0.286102	0	0	0
ENSG00000090263	51650	MRPS33	-0.494278	0.0419719	0.133026	17.2097	13.4531	20.5673	19.4102
ENSG00000090266	4708	NDUFB2	-0.205137	0.330536	0.554642	35.4158	35.0535	35.5504	39.0259
ENSG00000090273	10726	NUDC	-0.713632	0.0001602	0.00136411	274.759	244.205	358.496	422.128
ENSG00000090316	10296	MAEA	-0.4624	0.0263362	0.0927712	59.3821	55.8892	67.8837	77.8155
ENSG00000090339	3383	ICAM1	1.6198	1.15036e-22	1.15088e-20	609.172	590	188.532	171.848
ENSG00000090372	29888	STRN4	0.115783	0.600296	0.781206	93.2342	93.4352	64.8228	92.0128
ENSG00000090376	11213	IRAK3	0.522635	0.121462	0.286474	4.84107	4.89668	4.06225	2.28653
ENSG00000090382	4069	LYZ	1.2905	0.796192	NA	0.0982106	0	0	0
ENSG00000090432	79594	MUL1	-0.207431	0.272717	0.492081	55.5783	56.5702	59.6639	59.5167
ENSG00000090447	7023	TFAP4	-0.362274	0.396711	0.618933	9.00196	7.99075	9.79046	10.3213
ENSG00000090470	10081	PDCD7	0.359712	0.0948803	0.240744	37.0058	43.7698	29.0766	28.7517
ENSG00000090487	51324	SPG21	0.916127	8.62521e-09	1.81828e-07	300.312	310.647	151.062	147.067
ENSG00000090520	51726	DNAJB11	-0.372927	0.0342441	0.113813	83.5278	83.0415	105.738	93.6034
ENSG00000090530	55214	P3H2	-1.11105	1.3866e-11	4.33815e-10	55.0548	62.364	127.276	107.045
ENSG00000090539	8646	CHRD	0.390765	0.830343	NA	0.240436	0.417773	0.266125	0.196605
ENSG00000090565	9727	RAB11FIP3	-0.450466	0.0542673	0.159852	21.6515	23.9177	24.1897	32.5205
ENSG00000090581	84572	GNPTG	0.814751	0.00965432	0.0423689	46.7457	33.2569	15.9702	25.5078
ENSG00000090612	10795	ZNF268	-0.0157563	0.949795	0.977052	4.98499	6.34742	6.67628	3.99981
ENSG00000090615	2802	GOLGA3	0.376092	0.0202889	0.0758606	43.5845	45.1133	35.6659	27.7162
ENSG00000090621	8761	PABPC4	-0.308926	0.0633858	0.179468	216.754	192.941	238.438	230.033
ENSG00000090661	79603	CERS4	1.44603	0.000334322	0.00258636	28.1117	22.7213	6.42706	10.5514
ENSG00000090674	57192	MCOLN1	0.429595	0.136039	0.310715	26.9734	33.8805	18.4347	22.7538
ENSG00000090686	84196	USP48	0.1006	0.553171	0.747692	70.5692	85.7499	77.6022	57.4966
ENSG00000090776	1947	EFNB1	-0.313241	0.330879	0.554936	12.2514	9.01825	11.461	12.8892
ENSG00000090857	55066	PDPR	0.689231	0.00411165	0.0210858	28.6509	34.801	24.2184	12.6366
ENSG00000090861	16	AARS1	1.08836	1.37882e-12	4.90284e-11	310.631	322.896	145.065	129.991
ENSG00000090863	2734	GLG1	0.259739	0.166302	0.354525	64.6558	68.881	63.3079	40.7041
ENSG00000090889	24137	KIF4A	-2.17317	1.03363e-37	3.66072e-35	28.3221	28.62	130.389	107.434
ENSG00000090905	27327	TNRC6A	-0.490175	0.026883	0.094341	28.9036	30.3279	50.8336	27.2001
ENSG00000090924	64857	PLEKHG2	-0.460361	0.00193316	0.0113315	309.248	323.682	452.399	354.886
ENSG00000090932	10683	DLL3	0.693879	0.00322332	0.0172651	348.56	316.482	145.671	228.003
ENSG00000090971	57106	NAT14	-0.0250745	0.928514	0.967953	76.9926	67.5221	49.5765	83.861
ENSG00000090975	57605	PITPNM2	-0.34392	0.0974429	0.24568	20.2506	17.7971	24.7571	20.0742
ENSG00000090989	55763	EXOC1	0.0849555	0.659898	0.820091	40.3019	50.6263	42.7817	36.2794
ENSG00000091009	54439	RBM27	-0.359122	0.0788085	0.210735	16.3695	19.9146	24.6548	18.4525
ENSG00000091010	5459	POU4F3	-4.74851	0.129108	NA	0	0	0.436672	0.201625
ENSG00000091039	114882	OSBPL8	0.539254	0.0105403	0.045226	75.8904	97.6587	71.2383	40.2666
ENSG00000091073	113878	DTX2	0.34343	0.193242	0.391122	22.9052	21.0936	15.3467	16.5445
ENSG00000091106	58484	NLRC4	1.82807	0.0427534	0.134735	1.73756	1.41521	0.427377	0.394668
ENSG00000091127	54517	PUS7	-0.566135	0.00647984	0.0308123	23.7762	31.6625	40.1392	35.3979
ENSG00000091129	4897	NRCAM	-4.13998	0.382334	NA	0	0	0.167226	0
ENSG00000091136	3912	LAMB1	-0.313447	0.0506769	0.152306	104.701	111.526	144.699	104.942
ENSG00000091137	5172	SLC26A4	1.42094	0.521288	NA	0.0714862	0.271713	0	0.109602
ENSG00000091140	1738	DLD	-0.501801	0.00147152	0.00902275	85.2542	95.1242	126.698	109.146
ENSG00000091157	23335	WDR7	0.320525	0.245408	0.459714	11.5033	14.3987	12.2465	7.10663
ENSG00000091164	9352	TXNL1	-0.463738	0.0120527	0.050207	21.3598	24.6852	33.4395	25.3975
ENSG00000091262	368	ABCC6	0.143309	0.865237	0.936701	1.35546	1.024	0.554452	1.38546
ENSG00000091317	54918	CMTM6	-0.219057	0.178089	0.371011	230.037	261.38	303.633	226.807
ENSG00000091409	3655	ITGA6	-0.325011	0.0679009	0.189044	107.653	125.049	163.486	107.809
ENSG00000091428	11069	RAPGEF4	-0.928085	0.488539	0.699188	0.364689	0.108012	0.51374	0.338872
ENSG00000091436	51776	MAP3K20	-0.0202889	0.92074	0.964147	54.3907	71.6341	74.5908	44.5127
ENSG00000091483	2271	FH	-1.02752	1.02658e-09	2.46659e-08	62.6667	62.1232	117.937	116.354
ENSG00000091490	23231	SEL1L3	3.12779	8.329e-12	2.67192e-10	7.34119	10.4735	1.1551	0.73565
ENSG00000091513	7018	TF	-1.09158	0.341285	0.56571	0.0419803	0.0820614	0.12081	0.120146
ENSG00000091527	55573	CDV3	-0.887604	1.85728e-09	4.2824e-08	268.166	291.096	538.95	419.93
ENSG00000091536	51168	MYO15A	6.39478	0.00420893	0.021525	0.0829773	0.42052	0	0
ENSG00000091542	54890	ALKBH5	-0.160472	0.356682	0.581113	113.416	102.621	111.424	111.169
ENSG00000091583	350	APOH	0	1	NA	0	0	0	0
ENSG00000091592	22861	NLRP1	6.16422	0.00750009	NA	0.166077	0.691362	0	0
ENSG00000091622	83394	PITPNM3	-0.160584	0.903817	0.95751	0.260521	0.15432	0.157285	0.266286
ENSG00000091640	9552	SPAG7	0.295541	0.182256	0.376548	59.154	61.7395	41.1664	48.9678
ENSG00000091651	23594	ORC6	-1.22022	3.82331e-07	6.02342e-06	28.8394	21.7212	60.3403	49.256
ENSG00000091656	79776	ZFHX4	0.552846	0.317876	0.540939	0.932099	1.35403	1.05848	0.40831
ENSG00000091732	51530	ZC3HC1	-0.660373	0.00185981	0.0109949	36.3478	37.8319	53.8894	53.9692
ENSG00000091831	2099	ESR1	5.21341	0.0856002	NA	0.0399014	0.173328	0	0
ENSG00000091844	26575	RGS17	-0.458463	0.0640771	0.180854	9.75504	15.7863	19.5627	12.9382
ENSG00000091879	285	ANGPT2	-1.04722	0.445295	0.66302	0.0747638	0.162383	0.331007	0.127364
ENSG00000091947	84336	TMEM101	0.217454	0.407425	0.628675	50.0679	58.1604	33.7811	50.6558
ENSG00000091986	151887	CCDC80	-0.777461	0.381998	0.605263	0.122318	0.4723	0.526503	0.402857
ENSG00000092010	5720	PSME1	-0.14362	0.478975	0.690973	178.366	150.455	160.743	173.631
ENSG00000092020	55012	PPP2R3C	-0.21306	0.421731	0.64132	20.0993	22.6973	22.811	22.7772
ENSG00000092036	54930	HAUS4	-0.120302	0.712709	0.851022	18.6991	16.2656	16.0633	18.8276
ENSG00000092051	84502	JPH4	4.30474	0.267857	NA	0.074261	0.241937	0	0
ENSG00000092068	23428	SLC7A8	-0.501265	0.877278	NA	0.0717285	0.0778954	0	0.183289
ENSG00000092094	55644	OSGEP	-0.315472	0.242267	0.455613	28.5334	22.891	31.6767	27.6759
ENSG00000092096	51310	SLC22A17	-0.578595	0.499101	0.707217	0.620707	1.87243	1.60306	1.76234
ENSG00000092098	55072	RNF31	1.08064	0.460437	0.676239	0.518648	0.0512036	0	0.240966
ENSG00000092108	23256	SCFD1	0.217984	0.229406	0.437908	25.8446	28.5041	24.4992	18.8101
ENSG00000092140	55632	G2E3	-0.929066	4.79266e-05	0.000464523	16.4377	25.7064	44.1375	30.143
ENSG00000092148	25831	HECTD1	0.287395	0.187964	0.384394	53.2068	69.4328	60.6961	33.2039
ENSG00000092199	3183	HNRNPC	-0.491455	0.00132592	0.00825285	254.406	274.956	334.04	349.222
ENSG00000092200	57096	RPGRIP1	0.836315	0.810502	NA	0.160564	0	0.0444298	0.0410293
ENSG00000092201	11198	SUPT16H	-0.285762	0.0753647	0.203936	120.023	141.667	168.729	126.883
ENSG00000092203	9878	TOX4	0.26065	0.199688	0.399551	46.9741	45.4704	43.8777	28.1763
ENSG00000092208	8487	GEMIN2	0.0290917	0.914225	0.961805	34.9521	35.8943	32.7994	31.1951
ENSG00000092295	7051	TGM1	0.675131	0.563217	0.754421	1.04782	0.736292	0.886882	0.189001
ENSG00000092330	26277	TINF2	0.446982	0.0353225	0.116565	59.5206	65.313	39.3043	44.556
ENSG00000092421	57556	SEMA6A	-1.07124	0.370438	0.594769	0.12929	0.180522	0.592859	0.0377576
ENSG00000092439	54822	TRPM7	0.683161	0.001824	0.0108314	42.4674	59.5079	37.7445	21.4702
ENSG00000092445	7301	TYRO3	-0.199648	0.350143	0.574349	9.49162	9.76626	10.3571	10.0152
ENSG00000092470	79968	WDR76	-1.66903	1.55314e-12	5.46781e-11	14.847	13.2129	46.3804	36.5256
ENSG00000092529	825	CAPN3	-3.14166	0.473941	NA	0	0	0.0709419	0
ENSG00000092531	8773	SNAP23	0.336338	0.0974644	0.24568	40.1203	47.7382	31.4282	32.4088
ENSG00000092607	6913	TBX15	0.0152067	0.986502	0.993658	0.797716	0.8663	1.05953	0.48922
ENSG00000092621	26227	PHGDH	2.11801	2.47732e-27	3.88216e-25	246.792	226.745	48.9006	51.4775
ENSG00000092758	1299	COL9A3	-0.843681	0.00175509	0.0104714	49.9741	30.1176	56.6643	75.407
ENSG00000092820	7430	EZR	-0.813733	2.70677e-08	5.2043e-07	388.014	410.412	661.443	631.232
ENSG00000092841	4637	MYL6	-0.81518	7.40487e-06	8.84787e-05	224.658	242.188	336.774	413.572
ENSG00000092847	26523	AGO1	0.538201	0.00902677	0.0402331	37.473	41.3473	32.4104	18.374
ENSG00000092850	27285	TEKT2	1.29051	0.79619	NA	0.113634	0	0	0
ENSG00000092853	63967	CLSPN	-1.54682	1.1929e-13	4.80086e-12	9.98548	10.2294	34.0461	21.1219
ENSG00000092871	117584	RFFL	0.914661	5.45359e-06	6.6971e-05	20.6344	21.8188	11.8356	9.05121
ENSG00000092929	201294	UNC13D	0.616891	0.0199261	0.0747117	24.0693	23.7051	12.9071	15.6095
ENSG00000092931	79157	MFSD11	-0.307687	0.150375	0.332477	21.7637	21.4035	24.9733	24.2675
ENSG00000092964	1808	DPYSL2	1.19751	5.22317e-12	1.72882e-10	108.021	109.551	49.1759	38.7869
ENSG00000092969	7042	TGFB2	-1.97985	5.57232e-14	2.355e-12	5.88848	9.484	32.2732	23.6971
ENSG00000092978	55105	GPATCH2	0.260384	0.302739	0.52503	9.85591	13.9517	11.2662	7.19258
ENSG00000093000	10762	NUP50	-0.460771	0.0168825	0.0655403	37.9671	36.0058	56.1802	38.712
ENSG00000093009	8318	CDC45	-1.39562	1.32023e-08	2.69338e-07	16.0958	15.2106	42.2261	34.1694
ENSG00000093010	1312	COMT	0.540068	0.0118191	0.0494549	46.5769	44.5868	24.58	32.6571
ENSG00000093072	51816	ADA2	-3.14106	0.517938	NA	0	0	0.108767	0
ENSG00000093134	55350	VNN3P	-3.20761	0.508822	NA	0	0	0	0.111365
ENSG00000093144	55862	ECHDC1	-0.171116	0.288567	0.509649	110.945	119.022	121.137	117.208
ENSG00000093167	9209	LRRFIP2	0.207109	0.258984	0.476874	48.6009	56.4271	46.6791	37.4692
ENSG00000093183	9117	SEC22C	-0.26845	0.148236	0.329355	32.4508	41.4713	45.8024	36.4592
ENSG00000093217	9942	XYLB	0.647032	0.074261	0.20172	6.63644	10.6863	6.74392	3.56708
ENSG00000094631	10013	HDAC6	0.495556	0.00475009	0.02379	46.1741	51.5739	34.447	29.5777
ENSG00000094804	990	CDC6	-0.966884	8.0234e-08	1.43659e-06	29.9381	33.1566	63.8918	50.3183
ENSG00000094841	139596	UPRT	-0.407252	0.136186	0.310898	12.9002	12.4223	18.5732	12.7221
ENSG00000094880	8697	CDC23	0.0603465	0.735644	0.864017	61.5973	75.8731	68.521	53.4236
ENSG00000094914	8086	AAAS	-0.212816	0.277199	0.497581	47.9716	56.9601	54.6625	56.864
ENSG00000094916	23468	CBX5	-0.699395	0.000842799	0.00562756	57.5035	69.8525	124.342	69.0264
ENSG00000094975	51430	SUCO	0.345099	0.0986372	0.247895	48.1777	60.0866	50.0115	29.4953
ENSG00000095002	4436	MSH2	-1.26525	3.33901e-14	1.44213e-12	27.8329	29.8463	74.2778	54.472
ENSG00000095015	4214	MAP3K1	-0.192007	0.526292	0.727098	5.72726	6.76846	8.65642	4.69795
ENSG00000095059	1725	DHPS	-4.41964	0.104613	NA	0	0	0.123374	0.683588
ENSG00000095066	29911	HOOK2	0.228452	0.392452	0.614894	26.9218	23.3187	20.1047	19.4943
ENSG00000095139	372	ARCN1	-0.0348747	0.839409	0.923131	263.194	298.149	320.029	215.074
ENSG00000095203	54566	EPB41L4B	-1.65565	1.30095e-20	1.06654e-18	12.9295	15.2401	41.3348	40.2328
ENSG00000095209	55151	TMEM38B	0.403324	0.0278416	0.0968602	48.439	53.2158	36.1885	34.5712
ENSG00000095261	5711	PSMD5	-0.0953052	0.631895	0.802614	52.6813	68.2646	69.6311	50.0915
ENSG00000095303	5742	PTGS1	-3.51998	2.15267e-13	8.48987e-12	0.328709	0.908652	7.14428	5.80334
ENSG00000095319	23511	NUP188	-0.0558538	0.750198	0.873004	61.488	71.6549	74.481	53.9354
ENSG00000095321	1384	CRAT	0.575625	0.0179641	0.0687653	55.5938	44.0797	26.1751	35.0389
ENSG00000095370	10044	SH2D3C	3.71594	8.67955e-06	0.000102397	2.1371	4.02864	0.223154	0.206075
ENSG00000095380	54187	NANS	0.136906	0.614604	0.791463	96.9361	104.023	62.6273	102.898
ENSG00000095383	55357	TBC1D2	0.557941	0.311934	0.535297	3.05963	3.32268	2.39662	1.63584
ENSG00000095397	25861	WHRN	0.00452529	0.987857	0.994201	10.2697	10.1847	8.57885	10.1009
ENSG00000095464	5146	PDE6C	0.452606	0.646552	0.812053	1.15969	0.985616	0.72551	0.72152
ENSG00000095485	55280	CWF19L1	-0.0817017	0.682489	0.833541	54.3037	48.9663	55.6211	45.7535
ENSG00000095539	57715	SEMA4G	1.42133	1.84402e-05	0.000200823	12.499	12.5682	5.20925	3.50934
ENSG00000095564	9044	BTAF1	0.482708	0.0437366	0.137102	41.9795	56.4966	44.1559	21.8578
ENSG00000095574	64376	IKZF5	0.0582007	0.809187	0.907431	14.8356	15.3986	16.461	10.6184
ENSG00000095585	29760	BLNK	-2.11831	0.653685	NA	0.0366404	0	0.16222	0
ENSG00000095587	7093	TLL2	0.417016	0.635702	0.805155	0.575306	0.896407	0.553715	0.460203
ENSG00000095596	1592	CYP26A1	-1.08734	0.170065	0.360075	1.02532	1.78156	2.79935	2.65496
ENSG00000095627	56165	TDRD1	1.20889	0.74263	NA	0.0644274	0.10495	0.0713109	0
ENSG00000095637	10580	SORBS1	-1.90834	6.97522e-15	3.19065e-13	5.12	5.74284	24.1986	13.9236
ENSG00000095739	25805	BAMBI	0.0565224	0.959838	0.981374	0.70089	1.84851	1.3299	0.921085
ENSG00000095752	3589	IL11	0.289285	0.477067	0.689775	8.11687	6.18578	5.43774	5.38544
ENSG00000095787	51322	WAC	-0.00620982	0.971317	0.986413	48.9705	57.5677	57.0828	42.1255
ENSG00000095794	1390	CREM	0.853688	0.00948939	0.0417694	8.28769	10.2292	3.94188	5.37522
ENSG00000095906	10101	NUBP2	-0.323849	0.236501	0.447814	71.5812	58.6128	56.3945	91.8026
ENSG00000095917	23430	TPSD1	-2.62169	0.59186	NA	0	0	0	0.21865
ENSG00000095932	284422	SMIM24	-4.54603	0.0178016	0.0682615	0.114325	0	1.13886	1.40226
ENSG00000095951	3096	HIVEP1	-0.196036	0.509075	0.714601	5.10651	5.30217	7.54793	3.66511
ENSG00000096060	2289	FKBP5	0.0848851	0.660099	0.820159	14.8159	16.6606	15.6935	11.8219
ENSG00000096063	6732	SRPK1	-0.464504	0.00632505	0.030255	95.6583	110.24	153.481	110.251
ENSG00000096070	27154	BRPF3	0.482818	0.0200705	0.0751549	41.5454	49.1885	37.1589	23.3342
ENSG00000096080	55168	MRPS18A	0.0883243	0.759337	0.878674	54.3031	46.64	39.4791	47.618
ENSG00000096088	5225	PGC	-1.12102	0.785414	NA	0.0933895	0	0.206735	0
ENSG00000096092	28978	TMEM14A	-1.04972	5.69961e-06	6.97104e-05	81.2301	62.5314	129.363	144.685
ENSG00000096093	114327	EFHC1	-0.0378234	0.858948	0.934233	6.56488	7.78295	7.42121	6.18078
ENSG00000096384	3326	HSP90AB1	-0.815668	6.52137e-09	1.39638e-07	1839.46	1973.54	3319.52	2879.79
ENSG00000096401	988	CDC5L	-0.738317	0.000144255	0.00124358	30.5478	41.9244	65.6713	46.3365
ENSG00000096433	3710	ITPR3	0.917594	1.30292e-07	2.23351e-06	155.797	163.939	95.8101	62.0357
ENSG00000096654	7738	ZNF184	0.0733754	0.784505	0.893845	12.5754	14.913	13.6406	10.54
ENSG00000096696	1832	DSP	-0.575462	0.0112626	0.0475758	25.8374	26.8709	48.6434	25.1136
ENSG00000096717	23411	SIRT1	-0.0888014	0.67401	0.829118	46.6321	61.3982	66.3144	40.649
ENSG00000096746	3189	HNRNPH3	0.0451259	0.763467	0.881533	291.846	317.718	295.107	250.851
ENSG00000096872	80173	IFT74	-0.271793	0.38222	0.605453	4.73489	5.23491	6.28261	4.86882
ENSG00000096968	3717	JAK2	0.658068	0.0620745	0.176892	4.38778	6.15264	3.81588	2.39029
ENSG00000096996	3594	IL12RB1	1.76511	0.337437	NA	0.0921443	0.850565	0	0.235458
ENSG00000097007	25	ABL1	0.27645	0.0968147	0.244355	42.7027	46.6623	36.0497	32.0329
ENSG00000097021	11332	ACOT7	-0.00509738	0.982556	0.992194	117.658	86.5242	80.4509	107.278
ENSG00000097033	51100	SH3GLB1	-0.0712098	0.651344	0.814778	76.9069	82.6405	87.5211	67.859
ENSG00000097046	8317	CDC7	-1.5889	8.70625e-15	3.93292e-13	16.9265	21.2388	59.2817	46.8297
ENSG00000097096	84144	SYDE2	0.744706	0.0186917	0.0709522	15.3331	17.3579	13.1657	5.25581
ENSG00000099139	5125	PCSK5	0.283689	0.944476	NA	0.0507653	0	0.0421419	0
ENSG00000099194	6319	SCD	1.61585	3.161e-18	2.08862e-16	4608.83	5243.28	1762.93	1224.89
ENSG00000099203	11018	TMED1	-0.129917	0.662883	0.822069	56.6617	43.2396	36.4428	62.9049
ENSG00000099204	3983	ABLIM1	-0.338417	0.0894365	0.230765	68.5945	76.37	108.079	63.2386
ENSG00000099219	79956	ERMP1	-0.886198	2.80489e-06	3.67646e-05	23.6337	26.2897	48.4746	37.0549
ENSG00000099246	22931	RAB18	-0.0673783	0.707352	0.847941	33.0084	35.7001	37.1681	29.5085
ENSG00000099250	8829	NRP1	-0.722454	3.17768e-05	0.000322341	28.6078	32.1891	54.5811	38.6146
ENSG00000099251	158160	HSD17B7P2	1.16957	0.0294535	0.101058	12.4794	10.5	4.97755	4.48168
ENSG00000099256	56952	PRTFDC1	0.232124	0.584774	0.770692	7.79549	8.78219	5.48345	7.37225
ENSG00000099260	54873	PALMD	-4.93117	0.0636599	NA	0	0	0.147621	0.545291
ENSG00000099282	23555	TSPAN15	-0.580363	0.00209799	0.0121172	194.866	189.703	238.906	287.488
ENSG00000099284	55506	MACROH2A2	0.979518	0.290106	0.511316	3.23766	1.59819	0.81445	1.42902
ENSG00000099290	387680	WASHC2A	0.867002	5.94734e-07	8.95539e-06	85.7124	105.275	54.2623	42.5801
ENSG00000099308	23031	MAST3	0.87122	0.00624576	0.0299404	9.60613	8.47984	4.94316	4.22032
ENSG00000099326	7593	MZF1	0.173243	0.557885	0.751257	20.7434	20.0883	12.7225	20.1641
ENSG00000099330	79629	OCEL1	0.48298	0.152651	0.335608	41.6885	38.4741	20.6303	31.5583
ENSG00000099331	4650	MYO9B	-0.520347	0.00270251	0.0148714	22.9523	25.3833	35.2473	28.8776
ENSG00000099337	9424	KCNK6	-0.469277	0.0152973	0.0606276	21.7526	24.9084	29.842	29.5243
ENSG00000099338	57828	CATSPERG	2.20972	0.00013592	0.00117752	3.9775	3.97588	0.850476	0.739185
ENSG00000099341	5714	PSMD8	0.239389	0.183309	0.377774	393.211	362.725	270.244	316.87
ENSG00000099364	54620	FBXL19	-0.613292	0.00120009	0.00757886	29.0514	27.6813	38.88	40.9366
ENSG00000099365	112755	STX1B	0.423764	0.249929	0.465565	6.4542	4.90637	3.49251	4.28806
ENSG00000099377	80270	HSD3B7	-0.0940532	0.890655	0.950848	3.223	1.24448	1.34767	3.00149
ENSG00000099381	9739	SETD1A	-0.489602	0.0101057	0.0439207	24.4949	24.5961	30.6801	32.6409
ENSG00000099385	9274	BCL7C	0.1177	0.718633	0.854236	27.6234	25.6221	15.1794	29.1647
ENSG00000099617	1943	EFNA2	-2.06517	0.00116297	0.00737337	2.02563	0.986113	5.87573	5.8544
ENSG00000099622	1153	CIRBP	0.410596	0.0738576	0.200933	40.3961	36.5807	22.9907	29.958
ENSG00000099624	513	ATP5F1D	-0.671512	0.0128158	0.0526793	229.761	182.953	214.579	381.774
ENSG00000099625	255057	CBARP	-0.375507	0.272318	0.491661	18.895	12.5656	12.6776	24.3704
ENSG00000099769	3483	IGFALS	1.29051	0.79619	NA	0.0726051	0	0	0
ENSG00000099783	4670	HNRNPM	-1.84772	9.09965e-29	1.75149e-26	136.873	138.331	431.525	477.157
ENSG00000099785	51257	MARCHF2	0.379439	0.163391	0.350488	41.3509	49.9631	27.4201	36.4591
ENSG00000099795	4713	NDUFB7	-0.12838	0.637216	0.805994	285.779	198.651	209.473	276.252
ENSG00000099797	9524	TECR	-0.42841	0.038219	0.123862	294.619	298.3	307.613	419.556
ENSG00000099800	26517	TIMM13	-0.104161	0.710364	0.849596	99.0046	83.8696	63.7447	114.404
ENSG00000099804	997	CDC34	0.214941	0.361007	0.585253	166.449	141.47	99.914	142.184
ENSG00000099810	4507	MTAP	4.30474	0.267857	NA	0.0263628	0.0858881	0	0
ENSG00000099812	126353	MISP	-1.22184	1.88357e-05	0.000204502	14.3199	13.2566	23.385	35.1522
ENSG00000099814	283638	CEP170B	0.600144	0.00572226	0.0278378	22.4779	19.0547	12.0694	13.1468
ENSG00000099817	5434	POLR2E	-0.494382	0.0199635	0.0747859	153.148	132.036	155.286	211.681
ENSG00000099821	5442	POLRMT	-0.194967	0.41416	0.634985	54.4179	43.0059	42.391	59.523
ENSG00000099822	610	HCN2	-0.612795	0.0190984	0.072202	17.179	13.2797	21.4803	21.5568
ENSG00000099834	53841	CDHR5	3.57946	4.00499e-05	0.00039532	2.23457	3.58948	0.206109	0.237918
ENSG00000099840	113177	IZUMO4	-0.158699	0.868206	0.938538	2.43202	0.754605	1.53821	1.7756
ENSG00000099849	8045	RASSF7	-1.3219	1.06728e-06	1.52414e-05	42.2735	35.6707	65.2127	111.636
ENSG00000099860	4616	GADD45B	-0.269921	0.35379	0.577997	59.0862	41.3594	45.5264	65.2874
ENSG00000099864	5064	PALM	0.689592	0.0406254	0.129738	28.8171	26.7702	10.9522	20.228
ENSG00000099866	8174	MADCAM1	0.271758	0.764577	0.882315	2.98751	1.6599	1.0766	2.41448
ENSG00000099869	51214	IGF2-AS	2.31239	0.627789	NA	0	0.178257	0	0
ENSG00000099875	2872	MKNK2	1.48283	6.14701e-16	3.15511e-14	457.807	414.615	129.151	156.8
ENSG00000099889	421	ARVCF	0.853813	0.00488411	0.0243696	11.6282	12.2672	5.42403	6.66438
ENSG00000099899	27037	TRMT2A	0.547465	0.0816252	0.215541	33.8305	23.3367	13.7798	21.9093
ENSG00000099901	5902	RANBP1	-1.1089	8.80908e-10	2.14274e-08	139.436	137.841	263.803	285.398
ENSG00000099904	29801	ZDHHC8	-0.0618048	0.775605	0.888441	29.745	33.0307	26.2419	33.5224
ENSG00000099910	84861	KLHL22	0.411359	0.192107	0.389582	18.0835	16.0015	9.93365	13.4862
ENSG00000099917	51586	MED15	-0.0768101	0.709806	0.849116	49.961	46.6224	48.2962	45.7289
ENSG00000099937	3053	SERPIND1	2.86592	0.339288	NA	0.219036	0	0	0
ENSG00000099940	9342	SNAP29	0.189284	0.366075	0.589528	33.3144	31.3865	26.7093	25.6403
ENSG00000099942	1399	CRKL	-0.338111	0.0459954	0.141971	68.3346	80.8872	99.4558	75.2893
ENSG00000099949	8216	LZTR1	0.0960104	0.785672	0.894361	5.73346	5.19583	4.33281	5.05201
ENSG00000099953	4320	MMP11	0.995041	0.253841	0.470377	2.17167	3.09029	0.414429	1.91355
ENSG00000099954	27443	CECR2	0.596492	0.427339	0.646227	0.546071	0.57505	0.439574	0.253707
ENSG00000099956	6598	SMARCB1	-0.0398676	0.83128	0.918707	36.236	38.6898	34.2866	36.4151
ENSG00000099957	9127	P2RX6	-4.93805	0.0870363	NA	0	0	0.068722	0.571161
ENSG00000099958	91319	DERL3	0.160357	0.938029	NA	0.25377	0	0.112353	0.103754
ENSG00000099968	23786	BCL2L13	0.634459	0.00011207	0.000994758	51.5557	54.5019	32.4258	30.5331
ENSG00000099974	100037417	DDTL	0.224509	0.705278	0.846774	4.60212	7.08989	3.19844	5.7979
ENSG00000099977	1652	DDT	-0.757163	0.818873	NA	0.362171	0	0.200433	0.370186
ENSG00000099977	100037417	DDTL	-0.757163	0.818873	NA	0.362171	0	0.200433	0.370186
ENSG00000099984	2953	GSTT2	1.32539	0.217537	0.422894	4.29008	2.32946	0.633125	1.754
ENSG00000099985	5008	OSM	0	1	NA	0	0	0	0
ENSG00000099991	23523	CABIN1	0.0802601	0.68994	0.838047	24.8001	21.5459	20.78	19.7232
ENSG00000099992	83874	TBC1D10A	1.24823	7.83427e-05	0.000721796	26.6507	25.0774	8.40302	11.4782
ENSG00000099994	56241	SUSD2	-2.89539	1.13904e-13	4.60504e-12	3.57633	1.44918	14.8884	19.6959
ENSG00000099995	10291	SF3A1	-0.378009	0.0186666	0.0708875	56.8486	64.4095	78.3861	67.1167
ENSG00000099998	2687	GGT5	0.150832	0.651998	0.815142	17.5776	12.9774	11.535	13.7768
ENSG00000099999	200312	RNF215	1.21619	1.94056e-07	3.22056e-06	62.9488	62.27	22.0562	27.2474
ENSG00000100003	23541	SEC14L2	0.855635	0.0112069	0.0473859	6.58937	9.18404	4.71925	3.34958
ENSG00000100014	23384	SPECC1L	-0.109638	0.631584	0.802535	11.8981	12.7615	11.3809	12.9871
ENSG00000100023	23759	PPIL2	-0.103909	0.615745	0.792183	17.5386	19.7205	21.6524	15.5273
ENSG00000100024	51733	UPB1	1.40681	0.650611	NA	0.0955683	0	0	0.032561
ENSG00000100027	29799	YPEL1	0.180931	0.789267	0.896724	1.13111	1.86371	0.94976	1.4352
ENSG00000100028	6634	SNRPD3	-1.40677	5.46592e-07	8.30107e-06	7.22197	10.816	22.6746	21.1804
ENSG00000100029	23481	PES1	-0.254981	0.204351	0.405678	89.3979	99.5474	92.3183	113.551
ENSG00000100030	5594	MAPK1	-0.123475	0.459838	0.675527	96.4128	101.128	117.363	82.7823
ENSG00000100031	2678	GGT1	2.86368	0.555502	NA	0.158041	0	0	0
ENSG00000100034	9647	PPM1F	0.0680256	0.736246	0.864232	22.8377	22.8683	19.8115	20.2939
ENSG00000100036	339665	SLC35E4	1.07139	0.00233149	0.0131989	11.3194	10.4158	4.01684	5.43164
ENSG00000100038	8940	TOP3B	0.383381	0.893029	NA	0.537508	0	0.416455	0
ENSG00000100053	1417	CRYBB3	-0.703927	0.67515	NA	1.38621	0.860221	1.09594	2.22653
ENSG00000100055	27128	CYTH4	-0.0837007	0.886544	0.948747	3.16955	1.94309	3.22527	1.88111
ENSG00000100056	8220	ESS2	0.101213	0.752571	0.87468	9.06763	12.1461	6.81918	11.0444
ENSG00000100058	1416	CRYBB2P1	0.243916	0.462387	0.677816	20.6506	20.7255	15.4907	16.6059
ENSG00000100060	4242	MFNG	-2.96723	1.27884e-05	0.000145072	0.731558	0.882728	3.50878	7.80979
ENSG00000100065	29775	CARD10	-0.981573	1.88255e-05	0.000204502	29.9201	22.2494	43.0004	51.6814
ENSG00000100075	6576	SLC25A1	0.452052	0.0368068	0.120298	374.143	313.883	192.638	266.739
ENSG00000100077	157	GRK3	0.549844	0.0146236	0.0584678	16.1157	17.6598	13.1105	8.39472
ENSG00000100079	3957	LGALS2	4.0862	0.206693	NA	1.9886	0	0	0
ENSG00000100083	26088	GGA1	0.558437	0.0171091	0.0661957	44.4331	43.1083	23.012	31.2179
ENSG00000100084	7290	HIRA	-0.028452	0.883404	0.947104	31.5403	32.6642	32.182	28.3099
ENSG00000100092	23616	SH3BP1	-0.614885	0.257445	0.475027	2.93021	4.84238	4.37137	6.38076
ENSG00000100097	3956	LGALS1	-0.956848	8.40096e-05	0.000767221	1944.24	1502.67	2327.3	3761.47
ENSG00000100099	89781	HPS4	0.526189	0.00982854	0.0430056	29.5769	27.6285	18.1024	18.4783
ENSG00000100100	113791	PIK3IP1	1.69391	0.00270041	0.0148644	10.6169	5.36266	2.32292	2.27132
ENSG00000100104	402055	SRRD	0.609287	0.0194223	0.0732702	17.8581	22.8239	14.9644	9.81544
ENSG00000100105	23598	PATZ1	0.16503	0.425018	0.643928	22.6928	22.3182	18.4652	18.4995
ENSG00000100106	11078	TRIOBP	0.625558	0.00234805	0.0132799	32.9169	29.7399	16.2597	20.8854
ENSG00000100109	24144	TFIP11	-0.466434	0.0390025	0.125803	16.914	16.6075	20.4186	22.1254
ENSG00000100116	23464	GCAT	1.13991	0.00152885	0.00930018	27.1386	26.6554	7.89397	14.2009
ENSG00000100124	129138	ANKRD54	-0.662841	0.00548574	0.0268346	27.2114	24.7263	35.036	40.4273
ENSG00000100129	51386	EIF3L	0.0159827	0.924715	0.966125	96.3002	103.502	104.341	78.9663
ENSG00000100138	4809	SNU13	0.0302606	0.876488	0.943517	92.8349	92.194	77.2904	88.7852
ENSG00000100139	85377	MICALL1	1.68087	2.1388e-19	1.56169e-17	99.9633	102.168	28.235	29.6896
ENSG00000100142	5435	POLR2F	-0.28514	0.304341	0.526896	25.0943	20.4854	21.3219	29.4474
ENSG00000100147	79879	CCDC134	0.129287	0.620966	0.795204	11.0108	12.0606	11.5306	8.07702
ENSG00000100150	9681	DEPDC5	-0.317641	0.343948	0.567785	2.58885	3.69692	3.51976	3.64626
ENSG00000100151	9463	PICK1	0.751862	0.00578652	0.0280733	43.9381	33.4904	18.9725	23.2585
ENSG00000100154	23331	TTC28	0.700507	0.0157984	0.0621548	10.1255	13.3078	9.09006	4.42504
ENSG00000100156	23539	SLC16A8	1.80632	0.286852	0.507805	0.66427	0.801535	0.408468	0
ENSG00000100162	79019	CENPM	-1.34025	2.57117e-06	3.40796e-05	23.9346	22.8293	46.9564	61.2253
ENSG00000100167	55964	SEPTIN3	1.40631	0.00196606	0.0114825	3.11098	3.96968	1.26257	1.19243
[truncated: 18,336 more rows]
