# Supplementary material for: Knockdown of TACC3 inhibits tumor cell proliferation and increases chemosensitivity in pancreatic cancer
Source: Cell Death Dis. 2023 Nov 27;14(11):778. doi: 10.1038/s41419-023-06313-x (PMC10682013; doi:10.1038/s41419-023-06313-x)
Supplement: Supplementary file 5 — Supplementary Table 4 [file 41419_2023_6313_MOESM5_ESM.xlsx]

## Sheet: Sheet1
Patient number	RECIST 1.1	Reduction in primary tumor volume	Pretreatment CA 19-9 level (U/mL)	Posttreatment CA 19-9 level (U/mL)	Change in CA 19-9	TACC3
Patient 1	SD	No	841.8	>1000.00	Elevated to elevated	High
Patient 10	SD	No	>1000.0	>1000.0	Elevated to elevated	High
Patient 11	SD	No	>1000.0	940	Elevated to elevated	High
Patient 12	SD	No	415.5	498.4	Elevated to elevated	High
Patient 13	SD	No	59.34	49.2	Elevated to elevated	High
Patient 14	SD	No	223.8	67.97	Elevated to elevated	High
Patient 15	SD	No	491.1	54.46	Elevated to elevated	High
Patient 16	SD	No	>1000.0	436.9	Elevated to elevated	High
Patient 17	SD	No	>1000.00	400.9	Elevated to elevated	High
Patient 18	SD	No	962.4	142.6	Elevated to elevated	High
Patient 19	SD	No	>1000.0	2032	Elevated to elevated	High
Patient 2	PD	No	128.8	46.85	Elevated to elevated	High
Patient 20	SD	No	121	60.53	Elevated to elevated	High
Patient 21	PR	Yes	37.77	16.93	Elevated to normal	High
Patient 22	PR	Yes	229.6	33.46	Elevated to normal	High
Patient 23	PR	Yes	427.1	23.91	Elevated to normal	High
Patient 24	SD	Yes	124.1	28.5	Elevated to normal	High
Patient 25	SD	Yes	68.37	10.62	Elevated to normal	High
Patient 26	SD	Yes	90.19	19.86	Elevated to normal	High
Patient 27	PR	Yes	21.62	15.88	Normal to normal	High
Patient 28	PR	Yes	3.92	<0.60	Normal to normal	High
Patient 29	PR	Yes	174.8	63.28	Elevated to elevated	Low
Patient 3	PR	Yes	>1000.0	79.87	Elevated to elevated	High
Patient 30	PR	Yes	376.1	223.9	Elevated to elevated	Low
Patient 31	PR	Yes	261.9	77.64	Elevated to elevated	Low
Patient 32	PR	Yes	>1000.0	135.1	Elevated to elevated	Low
Patient 33	PR	Yes	129.8	83.94	Elevated to elevated	Low
Patient 34	PR	Yes	48.11	37.98	Elevated to elevated	Low
Patient 35	SD	No	50.68	39.26	Elevated to elevated	Low
Patient 36	SD	No	576	276	Elevated to elevated	Low
Patient 37	SD	No	149	167.7	Elevated to elevated	Low
Patient 38	PR	Yes	253.7	17.6	Elevated to normal	Low
Patient 39	PR	Yes	213.1	7.49	Elevated to normal	Low
Patient 4	PR	Yes	>1000.00	71.23	Elevated to elevated	High
Patient 40	PR	Yes	49.2	23.46	Elevated to normal	Low
Patient 41	PR	Yes	56.55	14.31	Elevated to normal	Low
Patient 42	PR	Yes	96.34	17.75	Elevated to normal	Low
Patient 43	PR	Yes	>1000.00	14.43	Elevated to normal	Low
Patient 44	PR	Yes	299.8	15.89	Elevated to normal	Low
Patient 45	PR	Yes	224.7	20.07	Elevated to normal	Low
Patient 46	PR	Yes	128	21.9	Elevated to normal	Low
Patient 47	SD	No	63.58	11.67	Elevated to normal	Low
Patient 48	SD	Yes	404.8	24.22	Elevated to normal	Low
Patient 49	PR	Yes	19.12	14.86	Normal to normal	Low
Patient 5	PR	Yes	157.8	92.68	Elevated to elevated	High
Patient 50	PR	Yes	7.5	3.44	Normal to normal	Low
Patient 51	PR	Yes	20.31	14.82	Normal to normal	Low
Patient 52	SD	No	20.37	24.24	Normal to normal	Low
Patient 53	SD	No	15.73	13.88	Normal to normal	Low
Patient 54	SD	Yes	0.86	1.41	Normal to normal	Low
Patient 6	PR	Yes	>1000.0	451.1	Elevated to elevated	High
Patient 7	PR	Yes	>1000.00	183.3	Elevated to elevated	High
Patient 8	PR	Yes	>1000.00	71.39	Elevated to elevated	High
Patient 9	SD	No	>1000.0	942.5	Elevated to elevated	High
