# Supplementary material for: Knockdown of TACC3 inhibits tumor cell proliferation and increases chemosensitivity in pancreatic cancer
Source: Cell Death Dis. 2023 Nov 27;14(11):778. doi: 10.1038/s41419-023-06313-x (PMC10682013; doi:10.1038/s41419-023-06313-x)
Supplement: Supplementary file 6 — Supplementary Table 5 [file 41419_2023_6313_MOESM6_ESM.xls]

## Sheet: tpm_expression_id
ensembl_id	GR_1	GR_2	GR_3	WT_1	WT_2	WT_3	symbol	enterezid
ENSG00000223972	0	0	0.103218	0.117997	0	0.0658478	DDX11L2	84771
ENSG00000223972	0	0	0.103218	0.117997	0	0.0658478	DDX11L16	727856
ENSG00000223972	0	0	0.103218	0.117997	0	0.0658478	DDX11L1	100287102
ENSG00000223972	0	0	0.103218	0.117997	0	0.0658478	DDX11L5	100287596
ENSG00000223972	0	0	0.103218	0.117997	0	0.0658478	DDX11L17	102725121
ENSG00000227232	9.65435	4.61891	4.10923	6.44027	7.9693	6.68056	WASH7P	653635
ENSG00000278267	23.6477	7.86573	5.26715	12.0426	9.22318	16.8009	MIR6859-1	102466751
ENSG00000238009	0.0538654	0	0	0.0308599	0	0.0344426	LOC100996442	100996442
ENSG00000268903	2.12986	1.65302	0.237196	0.949055	0	0.302638	NA	NA
ENSG00000269981	2.5165	0	1.89172	0	0.736122	1.20682	NA	NA
ENSG00000241860	0.0815728	0.0271329	0.354296	0.0778895	0.159077	0.173864	NA	NA
ENSG00000279457	29.5441	25.1418	29.0994	21.469	17.3592	12.8394	WASH9P	102723897
ENSG00000273874	0	2.62191	0	0	0	0	MIR6859-2	102465909
ENSG00000228463	0.134037	0	0.268692	0.268768	0.156833	0	RPL23AP21	728481
ENSG00000286448	0.485521	0	0.243319	0.556317	0	0.155225	NA	NA
ENSG00000237094	0	0.165697	0	0	0	0	NA	NA
ENSG00000250575	0.144206	0.143898	0.289077	0	0.0843659	0	NA	NA
ENSG00000225972	4.3227	5.75129	5.77687	2.47651	4.21489	1.53556	MTND1P23	100887749
ENSG00000225630	358.37	247.113	350.276	329.834	464.275	403.253	MTND2P28	100652939
ENSG00000237973	43.6547	38.4774	48.7459	25.5408	33.5334	24.5077	MTCO1P12	107075141
ENSG00000229344	0.523964	0.261422	0.787756	1.05064	0.919613	0.502548	MTCO2P12	107075310
ENSG00000248527	2191.81	1914.59	2214.21	2616.48	2793.44	2697.95	MTATP6P1	106480796
ENSG00000198744	3.59303	1.62971	1.63696	1.68421	2.67534	2.50631	MTCO3P12	107075270
ENSG00000229376	0.218336	0.290493	0.58357	0	0.0851563	0.046536	NA	NA
ENSG00000228327	2.97098	2.44308	2.92268	1.65482	2.88079	1.63585	NA	NA
ENSG00000237491	0.471518	0.268863	0.405089	0.289432	0.394079	0.279962	LINC01409	105378580
ENSG00000230092	1.43429	1.0223	0.410741	0.469552	0	0.393048	NA	NA
ENSG00000177757	0	0	0.643853	0.0525744	0.268437	0.0586779	FAM87B	400728
ENSG00000228794	8.65029	7.94195	9.38006	2.55037	2.69314	2.90035	LINC01128	643837
ENSG00000225880	1.49232	2.43677	3.67141	1.55448	1.19054	1.73494	LINC00115	79854
ENSG00000288531	0.0542745	0.270793	0.108799	0.0932828	0.0317525	0.0694082	LOC107984850	107984850
ENSG00000230368	0.1813	0	0	0	0	0	FAM41C	284593
ENSG00000234711	0	0	0.507797	0	0	0.539915	TUBB8P11	388579
ENSG00000283040	0.213467	0	0	0	0	0	NA	NA
ENSG00000272438	4.58132	0	2.55104	1.45815	0.893413	1.30195	NA	NA
ENSG00000230699	0.822018	0.0585902	0.176553	0.336386	0.206105	0.48807	NA	NA
ENSG00000223764	2.44403	1.02687	2.96538	6.70625	6.62245	3.94802	LINC02593	100130417
ENSG00000187634	4.08563	5.31986	5.04389	18.9824	20.3462	18.8605	SAMD11	148398
ENSG00000188976	268.364	269.084	249.43	182.708	203.789	206.82	NOC2L	26155
ENSG00000187961	20.4634	22.6422	18.6269	20.1774	17.7948	18.1583	KLHL17	339451
ENSG00000187583	10.0811	9.31046	10.3193	4.11661	7.1213	7.02894	PLEKHN1	84069
ENSG00000187642	0.262212	0	0.210253	0.120179	0.0306808	0.100598	PERM1	84808
ENSG00000272512	8.39397	6.32476	6.61045	0.686996	0.651429	1.20489	NA	NA
ENSG00000188290	356.828	429.439	343.702	138.091	122.219	143.576	HES4	57801
ENSG00000187608	185.472	221.063	190.237	46.3996	36.8927	47.1742	ISG15	9636
ENSG00000231702	3.48062	0	4.65151	0	0	0	NA	NA
ENSG00000224969	10.6217	7.5707	5.70328	1.30398	0.887723	1.69792	NA	NA
ENSG00000188157	97.5846	79.0579	84.8085	101.449	114.11	107.064	AGRN	375790
ENSG00000217801	21.4649	26.1018	21.6015	5.07829	4.16897	4.00083	LOC100288175	100288175
ENSG00000273443	6.03475	3.44106	2.37625	0.617385	0.882636	1.92936	NA	NA
ENSG00000237330	4.984	4.97335	5.74951	1.23912	1.04529	1.68362	RNF223	401934
ENSG00000131591	25.4916	25.8965	23.7047	18.3296	20.1652	18.2131	C1orf159	54991
ENSG00000285812	2.28439	0.814109	0.327092	0.186963	0.381842	0.208668	NA	NA
ENSG00000205231	0	0	0	0	0.0887848	0	TTLL10-AS1	100506376
ENSG00000162571	0	0	0.112702	0	0.0328916	0	TTLL10	254173
ENSG00000186891	6.3259	6.73322	8.03126	11.5973	11.2671	13.3931	TNFRSF18	8784
ENSG00000186827	1.16344	1.32681	0.666356	0.0952208	0.486183	0.637652	TNFRSF4	7293
ENSG00000078808	523.975	533.535	509.26	321.601	316.083	326.112	SDF4	51150
ENSG00000176022	101.98	102.906	99.0224	78.1311	77.512	78.8114	B3GALT6	126792
ENSG00000184163	91.7503	103.257	80.8985	149.097	134.698	144.462	C1QTNF12	388581
ENSG00000260179	0.45872	2.97531	1.26439	3.21936	3.08623	4.69303	NA	NA
ENSG00000160087	119	140.305	115.768	77.8033	76.1198	73.5472	UBE2J2	118424
ENSG00000230415	10.1003	3.82298	5.58544	1.39676	3.6677	2.44972	NA	NA
ENSG00000162572	9.58409	7.57698	9.04929	3.26265	2.97959	2.63485	SCNN1D	6339
ENSG00000131584	40.6521	35.8648	37.3936	15.1668	12.7045	14.6685	ACAP3	116983
ENSG00000169972	106.748	108.79	99.3007	74.9192	71.2662	63.8941	PUSL1	126789
ENSG00000127054	79.9073	76.7219	76.8021	61.6263	64.2718	60.8201	INTS11	54973
ENSG00000240731	14.8122	19.8613	15.7742	5.83413	14.6233	5.03156	NA	NA
ENSG00000224051	96.1376	87.9034	94.1974	72.4235	63.9114	70.2236	CPTP	80772
ENSG00000169962	2.77648	1.43658	2.16446	1.0899	0.81217	0.526025	TAS1R3	83756
ENSG00000107404	204.713	203.791	178.325	149.071	149.793	150.244	DVL1	1855
ENSG00000162576	50.4539	51.3854	52.8318	98.5835	95.1528	90.827	MXRA8	54587
ENSG00000175756	420.881	465.27	398.548	370.95	341.817	365.648	AURKAIP1	54998
ENSG00000223663	0	0	0.487965	0	0	1.24519	NDUFB4P8	107075246
ENSG00000221978	151.388	137.649	140.236	77.5054	74.7379	74.9778	CCNL2	81669
ENSG00000224870	22.4046	19.3242	16.8599	17.9377	17.2424	19.6586	MRPL20-AS1	148413
ENSG00000242485	141.023	154.858	142.627	118.96	105.127	134.239	MRPL20	55052
ENSG00000272455	9.0333	8.66281	10.1124	8.73743	9.40284	9.97683	NA	NA
ENSG00000235098	1.75698	1.34864	2.30288	1.62603	1.34417	1.55554	ANKRD65	441869
ENSG00000225905	0	0	0.329803	0.188513	0.57751	0.420795	NA	NA
ENSG00000205116	5.22074	4.32285	5.39977	12.9504	11.275	10.4764	TMEM88B	643965
ENSG00000225285	2.64372	4.61663	4.19554	5.93222	3.86668	4.50785	NA	NA
ENSG00000179403	90.9273	88.284	81.8732	259.015	256.758	251.763	VWA1	64856
ENSG00000215915	2.35824	1.10739	1.15866	2.49018	2.19122	1.89227	ATAD3C	219293
ENSG00000160072	83.8858	87.7963	75.2079	57.226	55.9888	57.8478	ATAD3B	83858
ENSG00000284740	3.86317	1.68653	6.29211	0.829965	0	0.771932	NA	NA
ENSG00000197785	95.0435	92.2167	84.6563	63.8571	70.7243	66.4726	ATAD3A	55210
ENSG00000205090	5.15826	5.41348	4.54616	1.68141	1.66498	1.42168	TMEM240	339453
ENSG00000160075	105.2	113.532	105.167	75.3029	71.5993	74.0658	SSU72	29101
ENSG00000215014	4.03658	1.05999	0.638822	1.82573	0.870042	0.543381	NA	NA
ENSG00000228594	11.7768	14.3539	11.2138	22.6026	21.7523	19.6327	FNDC10	643988
ENSG00000286989	0.195269	0	0.0978596	0.671229	0.342719	0.811583	NA	NA
ENSG00000272106	4.12049	1.92462	2.37254	1.55703	2.1029	3.30741	NA	NA
ENSG00000197530	46.7613	48.6331	44.0399	23.6905	21.4398	23.4027	MIB2	142678
ENSG00000189409	0.543488	0	0.408555	0.544895	0.07949	0	MMP23B	8510
ENSG00000248333	70.2911	66.565	69.8886	37.1907	39.5355	35.0594	CDK11B	984
ENSG00000272004	0.893358	0.445725	0	0.511812	0	0	NA	NA
ENSG00000189339	27.8562	22.9437	29.7068	23.7343	28.1397	25.3988	SLC35E2B	728661
ENSG00000269737	0.982252	1.86229	1.67367	1.40685	2.47101	1.06772	NA	NA
ENSG00000215914	0.70274	1.7531	0.528269	0.402605	0.205564	0.337009	MMP23A	8511
ENSG00000008128	0.958176	1.01237	0.790903	0.548947	0.494618	0.432477	CDK11A	728642
ENSG00000268575	1.12571	0.877584	0.775709	0.866624	0.658582	0.562345	NA	NA
ENSG00000227775	0.664207	0	0.443824	0	0	0.141569	NA	NA
ENSG00000215790	7.78429	4.39679	9.64237	7.40476	7.99115	5.49395	SLC35E2A	9906
ENSG00000008130	71.0081	74.119	75.8795	41.4726	43.4012	43.225	NADK	65220
ENSG00000078369	501.332	460.238	488.974	355.737	390.201	380.152	GNB1	2782
ENSG00000231050	0.723367	1.26319	1.63132	0.207211	0.211598	0.346901	NA	NA
ENSG00000169885	0.266674	1.59663	0.534576	0.305559	0.312028	0.511549	CALML6	163688
ENSG00000178821	1.64674	1.50629	1.78808	2.75168	2.9705	1.75493	TMEM52	339456
ENSG00000142609	0	0	0	0	0.0772575	0	CFAP74	85452
ENSG00000233542	0	0.259268	0	0	0.101337	0.166136	NA	NA
ENSG00000187730	0.805553	2.08996	1.37259	1.19992	0.942555	2.11185	GABRD	2563
ENSG00000226969	0	0	0	0.468478	0	0	PRKCZ-DT	105378591
ENSG00000067606	21.0423	16.1855	17.199	12.0194	10.2954	14.1756	PRKCZ	5590
ENSG00000271806	0	0	0.085359	0	0	0.0544547	NA	NA
ENSG00000182873	1.75168	2.36486	2.68521	1.29872	3.01411	1.3836	PRKCZ-AS1	100506504
ENSG00000162585	105.119	106.494	89.4913	70.959	59.6808	60.4228	FAAP20	199990
ENSG00000234396	0.548072	0	3.29601	0.941985	0	0	NA	NA
ENSG00000157933	144.13	117.473	134.187	50.6679	57.9611	57.0197	SKI	6497
ENSG00000287356	2.49783	1.44626	1.57633	1.7137	1.5876	1.10421	NA	NA
ENSG00000116151	7.70136	6.40409	7.11873	3.92193	4.55564	4.43195	MORN1	79906
ENSG00000269896	2.82074	1.77771	2.15763	1.40339	1.25939	1.66124	LOC100129534	100129534
ENSG00000272420	0.629125	0.313891	0.630574	0.901077	0.552092	1.20682	NA	NA
ENSG00000157916	135.696	134.906	130.157	63.5225	60.8026	62.47	RER1	11079
ENSG00000157911	26.6931	24.1198	24.4737	28.2245	28.7141	26.9392	PEX10	5192
ENSG00000149527	20.9022	16.9165	20.8286	43.5662	46.5503	43.4954	PLCH2	9651
ENSG00000224387	0	1.17554	0.787179	3.59956	2.75682	2.76199	NA	NA
ENSG00000229393	2.78088	1.0406	2.43888	2.19063	0.406729	3.11176	NA	NA
ENSG00000157881	42.4184	42.8004	36.0065	26.201	29.5263	28.4642	PANK4	55229
ENSG00000197921	0	1.21194	0.676296	0.077313	0.394748	0.0862885	HES5	388585
ENSG00000272449	1.75054	2.56197	2.80731	4.21217	4.36961	4.99966	NA	NA
ENSG00000238164	0.436707	0.493878	0.262628	0.0667182	0.238457	0.223391	NA	NA
ENSG00000157873	18.1369	19.8616	15.9413	11.6696	9.74011	7.2556	TNFRSF14	8764
ENSG00000225931	0.275515	0.137463	0.138075	0	0	0	NA	NA
ENSG00000228037	0	1.13923	0.572151	0	0.500939	0	LOC100996583	100996583
ENSG00000157870	17.1216	19.2916	17.921	11.5827	12.6781	13.0082	PRXL2B	127281
ENSG00000142606	0	0.123855	0	0.0711097	0.254153	0.119048	MMEL1	79258
ENSG00000215912	0.0810854	0.141596	0.223498	0.29034	0.118595	0.0907331	TTC34	100287898
ENSG00000177133	2.106	1.83881	1.09312	3.77045	3.08022	1.99588	PRDM16-DT	440556
ENSG00000142611	6.19706	5.16339	6.43682	7.19443	8.37575	8.2912	PRDM16	63976
ENSG00000226286	0	0	0	0	0.668631	0	NA	NA
ENSG00000279839	0	0.0666007	0.133794	0.114713	0	0	NA	NA
ENSG00000272235	0.567867	0.25757	0.15523	0.14788	0.241617	0.132038	NA	NA
ENSG00000287828	5.89027	5.87769	5.65785	1.40608	0.861506	0.313862	NA	NA
ENSG00000286518	0.449246	0.192123	0.450281	0.0735362	0.52565	0	NA	NA
ENSG00000130762	19.7771	21.2572	17.8403	14.0174	15.9009	16.6925	ARHGEF16	27237
ENSG00000272088	0	0	0	0.267964	0	0	NA	NA
ENSG00000162591	18.7317	15.8617	20.3566	7.11505	5.94099	5.49878	MEGF6	1953
ENSG00000207776	0	0	0	0	0	1.19006	MIR551A	693135
ENSG00000238260	0.092576	0.0923782	0.649524	0.0530375	0.324962	0.414364	NA	NA
ENSG00000158109	126.209	123.043	128.14	73.7129	72.5741	74.5144	TPRG1L	127262
ENSG00000116213	45.5643	45.9033	51.7176	27.9079	27.5266	29.1347	WRAP73	49856
ENSG00000078900	15.7812	13.0214	14.5934	2.87255	2.40686	3.04163	TP73	7161
ENSG00000227589	0	0	0	0.135759	0	0.15152	NA	NA
ENSG00000235131	0	0	0	0	0.893413	0	NA	NA
ENSG00000227372	62.3367	53.0282	59.2275	32.2529	37.234	31.6741	TP73-AS1	57212
ENSG00000162592	0	0	0	0.578046	0.245951	0	CCDC27	148870
ENSG00000235169	7.86896	6.00458	3.24762	20.6846	13.4047	13.4668	SMIM1	388588
ENSG00000130764	76.1939	77.357	77.6179	42.4627	37.5557	43.0115	LRRC47	57470
ENSG00000266075	0	0	0	1.03396	0.351951	0.769333	RN7SL574P	106481079
ENSG00000272153	2.69185	6.37949	3.37256	3.66268	2.5591	4.73335	NA	NA
ENSG00000116198	21.8786	20.1435	19.8327	12.3729	12.9098	13.8694	CEP104	9731
ENSG00000169598	1.68293	1.23152	1.40568	4.0495	2.78964	2.83373	DFFB	1677
ENSG00000198912	38.573	41.9065	47.365	31.0435	29.6004	35.0212	C1orf174	339448
ENSG00000236423	3.09388	2.35405	2.55833	1.39585	1.35752	1.18697	LINC01134	100133612
ENSG00000131697	15.0431	12.0227	14.2401	9.91505	9.69713	9.73017	NPHP4	261734
ENSG00000069424	5.75426	4.47801	6.03957	2.84052	2.85831	2.45292	KCNAB2	8514
ENSG00000116254	58.2633	47.3871	50.7432	50.2563	60.956	53.3302	CHD5	26038
ENSG00000285629	0	0	0	0	1.73427	0	NA	NA
ENSG00000116251	104.096	109.779	115.014	88.9684	75.6161	85.105	RPL22	6146
ENSG00000226944	4.72676	1.88667	5.21141	2.9788	5.80719	3.92909	RNF207-AS1	102724450
ENSG00000158286	13.6887	11.6442	15.6096	12.7535	12.971	12.6557	RNF207	388591
ENSG00000116237	196.297	179.703	204.293	77.3001	84.5173	79.8888	ICMT	23463
ENSG00000225077	8.23336	8.21577	6.63271	2.4246	1.44054	1.57445	NA	NA
ENSG00000158292	8.00149	7.9844	7.42269	4.7548	5.95105	5.25237	GPR153	387509
ENSG00000097021	127.623	126.774	121.874	65.2165	63.8582	64.5043	ACOT7	11332
ENSG00000271746	0	0.213011	0	0.122297	0	0	NA	NA
ENSG00000069812	6.41063	6.10017	5.56426	5.0547	6.4183	4.24698	HES2	54626
ENSG00000187017	9.06172	7.21563	8.16516	2.79679	2.58824	2.77031	ESPN	83715
ENSG00000231868	1.01807	0	0	0.874892	1.48902	0.650974	NA	NA
ENSG00000215788	33.9091	36.5151	28.6067	6.15097	6.96164	5.54925	TNFRSF25	8718
ENSG00000171680	27.3278	22.1628	20.0729	5.1015	4.79035	4.14488	PLEKHG5	57449
ENSG00000162408	26.5837	26.231	28.1042	17.6242	18.0446	17.3429	NOL9	79707
ENSG00000229519	2.67339	1.33384	1.78637	0.255268	0.782015	0.284903	NA	NA
ENSG00000173662	0.129285	0	0.129583	0.111102	0.151273	0	TAS1R1	80835
ENSG00000204859	34.2574	35.0199	31.3605	14.0438	12.0696	16.453	ZBTB48	3104
ENSG00000162413	159.541	139.732	156.084	19.4555	26.3738	22.1467	KLHL21	9903
ENSG00000116273	55.7365	55.4211	59.2177	37.9068	41.3282	38.0925	PHF13	148479
ENSG00000041988	15.6921	20.0115	17.7929	16.3488	14.2492	17.3558	THAP3	90326
ENSG00000007923	48.0561	42.9426	47.9503	35.4819	38.3811	31.9709	DNAJC11	55735
ENSG00000237436	8.18014	3.0073	4.31526	1.72659	3.27441	2.20233	NA	NA
ENSG00000171735	8.49863	7.32041	9.3218	4.98376	4.43259	4.60111	CAMTA1	23261
ENSG00000270035	0	0	0.628362	0	0	0	NA	NA
ENSG00000269978	2.00755	3.33876	0.670723	0	0	0	NA	NA
ENSG00000049245	197.476	204.466	196.589	114.324	103.786	102.522	VAMP3	9341
ENSG00000269925	2.27318	2.72198	4.10114	1.82325	1.59587	4.36053	NA	NA
ENSG00000049246	13.5752	10.0981	13.0567	4.19505	4.8775	4.01571	PER3	8863
ENSG00000236266	1.50687	0.644422	2.37339	0.616641	0.377817	0.137646	NA	NA
ENSG00000049247	0	0.0994367	0	0.17127	0	0.127436	UTS2	10911
ENSG00000049249	4.20369	3.36172	3.67549	0.0341606	0.0697676	0.0190632	TNFRSF9	3604
ENSG00000116288	464.889	476.011	462.786	320.09	302.085	295.993	PARK7	11315
ENSG00000200344	13.8774	5.19291	0	6.95667	0	0	NA	NA
ENSG00000284747	2.60454	1.77597	2.30598	0.82069	1.14281	1.11026	NA	NA
ENSG00000284716	0	0	0	0	0.30066	0.219072	NA	NA
ENSG00000116285	426.4	431.014	416.886	334.553	337.617	333.078	ERRFI1	54206
ENSG00000238290	2.01049	2.09342	1.2266	0.651033	0.664815	0.279467	ERRFI1-DT	121832806
ENSG00000232848	0	0.222862	0	0	0.391985	0	NA	NA
ENSG00000229305	0.664824	0	0	0	0	0	LOC100129776	100129776
ENSG00000288816	0.178315	0	1.96598	0.204316	0.104321	0.228036	NA	NA
ENSG00000227634	3.62172	8.43263	8.22814	2.07491	2.54261	1.0807	LINC01714	102724539
ENSG00000200975	0	0	0	0	5.09899	0	RNU1-7P	106481952
ENSG00000233645	0	0.747547	0	0	0	0	NA	NA
ENSG00000162426	20.1703	17.9146	17.6359	18.399	15.3572	17.2878	SLC45A1	50651
ENSG00000252254	1.58116	0	1.58481	1.81172	0	0	NA	NA
ENSG00000142599	90.5217	68.3157	83.9916	53.6077	70.1835	60.561	RERE	473
ENSG00000232912	0.67936	0.169477	0.340462	0	0.298087	0	NA	NA
ENSG00000221083	0	0	0	1.6378	0	0	NA	NA
ENSG00000234619	0	0	0	0	0.317718	0	RPL7P11	100270823
ENSG00000226545	0	0	0	0	0.251878	0	RPL27P3	100128662
ENSG00000074800	3843.91	3952.08	3735.68	2957.4	2909.52	2976.22	ENO1	2023
ENSG00000274258	0	4.00652	0	2.30028	0	1.28366	MIR6728	102465436
ENSG00000230679	32.9132	24.6322	24.7417	7.63228	10.3154	12.7775	ENO1-AS1	100505975
ENSG00000238249	0	0.479919	0	0	0	0	NA	NA
ENSG00000197241	0	0.0917129	0	0.157967	0.10754	0.352611	SLC2A7	155184
ENSG00000142583	0.220194	0.0313891	0.157644	0.108129	0	0.0402274	SLC2A5	6518
ENSG00000180758	34.586	32.3166	34.6312	38.5459	41.856	39.9212	GPR157	80045
ENSG00000228526	2.13237	1.87248	1.94493	1.3316	1.09781	1.28167	MIR34AHG	106614088
ENSG00000234546	1.17547	1.04263	1.17818	0.673437	0.534872	0.501079	LNCTAM34A	102724571
ENSG00000049239	13.8	11.5902	13.6589	9.55324	12.5251	11.2873	H6PD	9563
ENSG00000171621	76.2124	68.8043	72.0753	39.4104	41.2516	39.8588	SPSB1	80176
ENSG00000284652	0	0	0	0.231983	0.0592234	0	NA	NA
ENSG00000284693	0.204352	0.339859	0.477919	0.1561	0.637617	0.304888	LINC02606	100506022
ENSG00000171612	34.2088	35.4735	33.0365	18.3272	19.6888	16.7305	SLC25A33	84275
ENSG00000231181	1.59814	0.637889	1.28145	0.732468	1.68294	1.22625	RPL9P11	642740
ENSG00000188807	23.458	19.7582	21.6928	11.0602	12.8228	12.5553	TMEM201	199953
ENSG00000171608	25.295	24.2351	23.6483	9.58294	11.3523	10.6149	PIK3CD	5293
ENSG00000179840	0	0	0.0982354	0	0	0	PIK3CD-AS1	644997
ENSG00000231789	9.49992	11.1203	8.05691	6.38457	9.83303	10.0462	PIK3CD-AS2	101929074
ENSG00000171603	210.151	175.716	200.03	122.925	144.95	135.187	CLSTN1	22883
ENSG00000280113	0	0	0	0	0	0.0576127	NA	NA
ENSG00000178585	45.698	47.2023	42.5852	25.3223	23.5418	24.5668	CTNNBIP1	56998
ENSG00000285701	0	0	0	0.268668	0	0.149929	NA	NA
ENSG00000162441	42.5885	33.6275	38.7864	23.4789	23.0779	22.4383	LZIC	84328
ENSG00000228150	6.90322	4.86245	8.14014	3.48963	4.9889	2.33685	NA	NA
ENSG00000173614	12.114	12.1712	13.7692	6.01009	6.527	5.2172	NMNAT1	64802
ENSG00000202415	0	1.11781	4.49111	0.64177	0.983035	0	NA	NA
ENSG00000283611	0	0	0	1.38328	1.41256	0	TMEM274P	113391335
ENSG00000162444	85.4765	97.275	81.9484	38.9796	45.1567	40.2146	RBP7	116362
ENSG00000130939	41.87	34.5959	42.2541	26.1996	32.4928	29.5748	UBE4B	10277
ENSG00000233623	0.788257	0	0	0	0	0	PGAM1P11	100420660
ENSG00000201746	6.67931	0	1.67367	0	0	0	RNU6-828P	106479932
ENSG00000054523	17.3767	13.4839	17.1585	9.48176	13.2742	12.161	KIF1B	23095
ENSG00000199562	3.33966	0	0	0	0	0	RNU6-37P	106478920
ENSG00000284735	0.0773805	0.15443	0	0.0886638	0.0452704	0	NA	NA
ENSG00000284642	1.30512	0.260467	1.56976	0	0	1.00143	NA	NA
ENSG00000142657	184.816	175.46	186.111	96.134	106.557	103.466	PGD	5226
ENSG00000271989	0.44836	0.447403	0.449393	0.513738	0	0.143345	NA	NA
ENSG00000251503	8.3603	7.86573	9.57664	5.56516	5.49664	5.24391	CENPS-CORT	100526739
ENSG00000175279	22.9376	18.5217	16.9403	14.3515	10.6825	12.3509	CENPS	378708
ENSG00000241563	0	0.195066	0	0.671963	0	0.374987	CORT	1325
ENSG00000160049	72.7901	63.4578	69.9843	45.6884	48.0756	46.5606	DFFA	1676
ENSG00000142655	64.5151	63.728	68.018	46.2282	44.1612	47.969	PEX14	5195
ENSG00000287727	0.497	0.185977	0.373609	0.213552	0.436145	0.278067	NA	NA
ENSG00000243267	0.638113	0.63675	0.639583	0.36558	0	0	RN7SL614P	106481089
ENSG00000130940	7.96331	6.79618	6.70039	4.15404	4.52397	4.38171	CASZ1	54897
ENSG00000272078	0.947142	0.720091	0.813706	0.219634	0.329829	0.346069	NA	NA
ENSG00000175262	0.323563	0	0	0.0370744	0	0.0827569	C1orf127	148345
ENSG00000215785	0.361683	0	0.362516	0	0	0.231267	NA	NA
ENSG00000120948	137.62	129.567	135.255	97.8119	106.413	106.066	TARDBP	23435
ENSG00000009724	6.7746	4.16533	5.76139	1.92101	1.56133	2.49407	MASP2	10747
ENSG00000116649	450.649	502.466	453.251	418.711	406.005	427.969	SRM	6723
ENSG00000171824	101.541	80.4728	97.6118	62.567	72.3406	70.0349	EXOSC10	5394
ENSG00000226849	2.19842	1.19658	1.46899	1.14499	0.935386	0.553765	NA	NA
ENSG00000230337	11.2159	9.63026	8.8888	2.39095	2.13637	3.836	EXOSC10-AS1	105376736
ENSG00000198793	58.3663	40.8292	54.2036	31.7687	46.5333	39.5088	MTOR	2475
ENSG00000225602	0	0	0	0.29039	0	0	MTOR-AS1	100873935
ENSG00000171819	0	0.480998	0.241569	0	0.188002	0.205478	ANGPTL7	10218
ENSG00000120942	41.4757	39.625	44.5212	16.3168	18.1191	18.9059	UBIAD1	29914
ENSG00000238199	0	0	0.819602	0.468478	0.95679	0	NA	NA
ENSG00000204624	4.61769	3.71917	5.48787	0.0566895	0.0385931	0.084361	DISP3	57540
ENSG00000284708	0	0.0851433	0	0.146651	0.199674	0.0545587	NA	NA
ENSG00000116661	167.427	208.49	163.081	149.766	134.256	144.339	FBXO2	26232
ENSG00000132879	20.4153	19.5123	22.5948	26.6136	23.6206	24.2615	FBXO44	93611
ENSG00000116663	35.1404	40.3745	32.741	37.4289	32.2854	35.0491	FBXO6	26270
ENSG00000116670	82.3263	88.8164	88.2685	50.8847	49.54	46.8655	MAD2L2	10459
ENSG00000162490	4.58505	3.99428	3.47711	0.222376	0.184505	0.279216	DRAXIN	374946
ENSG00000177674	92.1169	85.8283	76.0117	65.3658	65.4797	67.4893	AGTRAP	57085
ENSG00000177000	11.9239	11.3388	14.1376	7.28355	7.72941	7.37199	MTHFR	4524
ENSG00000011021	9.74519	6.91251	8.17892	4.35549	8.05393	6.49402	CLCN6	1185
ENSG00000276470	3.09835	0	3.10549	0	0	2.64152	NA	NA
ENSG00000278852	7.19483	0	4.8076	0.686996	0.701539	2.30025	NA	NA
ENSG00000175206	2.07387	0.63675	1.27917	1.46232	0.279989	0.714037	NPPA	4878
ENSG00000120937	2.52361	1.76275	2.78236	0	0	0	NPPB	4879
ENSG00000285646	0.177783	0	0.44548	0.254633	0.260023	0.341033	NA	NA
ENSG00000201801	0	0	1.49236	0	0	0	RNU5E-4P	100873829
ENSG00000116685	192.449	182.692	176.9	151.999	155.376	157.423	KIAA2013	90231
ENSG00000083444	216.675	209.982	222.65	168.299	193.323	176.897	PLOD1	5351
ENSG00000116688	126.363	106.807	128.329	63.632	77.0952	75.6053	MFN2	9927
ENSG00000116691	48.0013	51.1383	52.1793	54.27	48.5678	51.8963	MIIP	60672
ENSG00000202461	0	0	1.58481	0	1.85008	2.02205	NA	NA
ENSG00000120949	0	0.0467707	0.234894	0.0268527	0.0274211	0.11988	TNFRSF8	943
ENSG00000028137	46.6247	43.4395	46.7321	24.5249	25.1854	24.3754	TNFRSF1B	7133
ENSG00000048707	9.40151	5.24162	8.7355	6.79877	10.6743	7.97878	VPS13D	55187
ENSG00000239149	3.52641	2.34592	2.35636	0.673437	3.43847	3.00647	SNORA59B	677882
ENSG00000239149	3.52641	2.34592	2.35636	0.673437	3.43847	3.00647	SNORA59A	677885
ENSG00000229484	0	0	0	0.119722	0	0	NA	NA
ENSG00000162496	59.7466	47.7924	47.7609	77.295	79.1688	74.5895	DHRS3	9249
ENSG00000221340	0	7.06099	0	4.05396	8.27955	6.78689	RNU6ATAC18P	106479551
ENSG00000276830	0	5.32209	0	4.58339	0	0	MIR6730	102466722
ENSG00000288927	3.87768	4.16704	6.87631	3.24689	4.88618	4.57747	NA	NA
ENSG00000272482	3.10733	1.03357	3.11449	1.78022	0	1.32459	NA	NA
ENSG00000162493	0.0481984	0	0	0	0	0	PDPN	10630
ENSG00000116731	19.9487	15.8954	19.5511	8.68248	11.7678	9.89086	PRDM2	7799
ENSG00000289380	0	0	0	0	1.21546	0	NA	NA
ENSG00000189337	1.14717	1.04371	1.33581	0.521912	0.434264	0.744308	KAZN	23254
ENSG00000234593	0.0837261	0.0835473	0.083919	0.0479674	0.0489828	0	KAZN-AS1	105376762
ENSG00000175147	0.865996	0.661899	0.831055	0.168897	0.183252	0.082471	TMEM51-AS1	200197
ENSG00000171729	64.2675	73.3713	64.6556	20.8109	22.8395	24.1969	TMEM51	55092
ENSG00000204464	0.319627	0.318944	0	0	0	0	TMEM51-AS2	727684
ENSG00000278480	0.18496	0.184565	0.185386	0	0	0.118267	NA	NA
ENSG00000142621	0.308829	0.7284	0.53466	0.112592	0.0821255	0.107711	FHAD1	114827
ENSG00000233485	0.115086	0.172261	0.173027	0.164835	0	0.147177	FHAD1-AS1	101927417
ENSG00000228140	0.17253	0.0688644	0	0.0593061	0.0605616	0.0220637	NA	NA
ENSG00000142634	265.647	296.144	255.315	112.801	111.348	113.821	EFHD2	79180
ENSG00000162438	0	0.0511886	0.0514163	0	0.0600226	0	CTRC	11330
ENSG00000215704	0	0	0.391438	0	0	0	CELA2B	51032
ENSG00000132906	6.16644	5.57277	5.59756	3.08842	4.016	3.19899	CASP9	842
ENSG00000116138	12.2284	9.94428	10.0572	7.69977	8.86567	9.6021	DNAJC16	23341
ENSG00000272510	0	0	0	2.36676	0	0.330191	NA	NA
ENSG00000116771	6.11929	7.60397	6.76986	3.77038	4.93095	4.83561	AGMAT	79814
ENSG00000237301	0.31401	0.0626678	0.37768	0.143919	0.146966	0.160627	NA	NA
ENSG00000235084	2.39828	0.797718	1.60253	0.686996	2.57231	0.255584	NA	NA
ENSG00000197312	14.6562	11.3656	14.5053	7.94563	8.73119	8.84664	DDI2	84301
ENSG00000215695	0	0	0	0.132308	0	0.196891	RSC1A1	6248
ENSG00000116786	103.858	89.0156	94.6533	33.6751	41.9483	43.4157	PLEKHM2	23207
ENSG00000237938	1.66206	1.65851	0.555296	0.158701	0	0	NA	NA
ENSG00000162461	2.11277	1.25356	0.5151	0.228999	0.0334066	0.109536	SLC25A34	284723
ENSG00000162460	0	0.370665	0	0	0	0	TMEM82	388595
ENSG00000162458	10.2951	9.69499	9.64878	1.30219	1.4862	1.70984	FBLIM1	54751
ENSG00000224321	25.8891	21.1037	30.7	8.98282	7.89303	7.92727	NA	NA
ENSG00000233954	7.78615	7.76952	8.13267	3.80337	3.83594	3.03957	UQCRHL	440567
ENSG00000178715	28.1469	21.1668	22.8965	14.9571	17.6602	14.346	RPS16P1	441876
ENSG00000179743	5.34642	2.7396	4.63458	2.31795	3.08558	2.63325	FLJ37453	729614
ENSG00000065526	35.9507	21.8238	32.2595	15.9846	26.6029	20.746	SPEN	23013
ENSG00000116809	38.7527	49.0712	42.8159	24.2534	22.148	21.3444	ZBTB17	7709
ENSG00000224966	0	0	0.372314	0	0	0	NA	NA
ENSG00000183888	0	0	0	0	0.137584	0.0375933	SRARP	149563
ENSG00000173641	0.0673978	0.201762	0	0.308902	0.394302	0.430954	HSPB7	27129
ENSG00000186510	0.89889	0.137995	0.138609	0.514981	0.768598	0.442128	CLCNKA	1187
ENSG00000232456	0.761385	0.506506	1.78066	0.290802	0.296958	0.486844	NA	NA
ENSG00000184908	0.134171	0.0892566	0.268961	0.0512452	0.183155	0.257375	CLCNKB	1188
ENSG00000185519	4.57067	4.56091	3.85237	4.04688	3.22096	3.18826	FAM131C	348487
ENSG00000142627	318.539	301.006	294.039	269.473	307.575	299.165	EPHA2	1969
ENSG00000227959	3.45554	3.75241	1.01868	2.38729	2.97296	1.16975	NA	NA
ENSG00000224621	6.56881	3.93287	2.96277	1.50533	2.69009	2.31012	NA	NA
ENSG00000142632	14.1991	12.7197	10.0808	7.73418	8.81042	7.80669	ARHGEF19	128272
ENSG00000237276	1.51294	1.15026	1.01095	0.206376	0.80083	1.15167	NA	NA
ENSG00000288398	13.3567	11.9887	13.253	6.57549	9.4634	8.28305	NA	NA
ENSG00000132881	15.2109	15.405	17.1801	10.4704	12.5515	9.5084	CPLANE2	79363
ENSG00000233929	4.803	0.958548	0	0	0	0	NA	NA
ENSG00000037637	25.795	20.9871	22.5472	11.3754	13.4963	12.2924	FBXO42	54455
ENSG00000055070	220.66	213.369	209.686	111.996	115.258	119.685	SZRD1	26099
ENSG00000226457	0	0	1.4101	1.07467	1.37178	0	RPL22P3	729662
ENSG00000187144	0	0	0	0.0702315	0	0	SPATA21	374955
ENSG00000157191	132.7	132.416	134.334	62.9572	58.8592	61.0518	NECAP2	55707
ENSG00000226029	2.14736	1.20875	1.3245	0.946339	0.676461	0.915376	LINC01772	107984921
ENSG00000080947	1.34199	1.08998	2.40863	1.64495	2.08146	2.37472	CROCCP3	114819
ENSG00000206652	0	0	0	0	0	0.696622	RNU1-1	26871
ENSG00000261135	0	0.96373	0.161336	0.368873	0	0	NA	NA
ENSG00000224174	1.09279	0	0	0	0	0	NA	NA
ENSG00000233421	0.115421	0.460698	0	0.132251	0.0675254	0.369011	LINC01783	100132147
ENSG00000219481	15.1503	11.9922	15.3664	7.28202	9.39213	7.87704	NBPF1	55672
ENSG00000271732	0	1.05186	0	0	0	0	NA	NA
ENSG00000215908	33.7474	28.8207	34.3384	20.7717	20.5523	20.7273	CROCCP2	84809
ENSG00000283773	17.2214	13.9625	20.4975	3.69985	10.0751	12.3881	NA	NA
ENSG00000186301	5.69316	3.8911	6.56612	2.99357	1.96192	3.64031	NA	NA
ENSG00000280114	0.264503	0	0	0	0.154744	0.591948	NA	NA
ENSG00000236698	75.1653	56.561	83.9838	39.7684	43.2535	42.2841	NA	NA
ENSG00000268869	0.253195	0.0421091	0.253779	0.265939	0.345633	0.377762	NA	NA
ENSG00000058453	3.78269	3.93523	3.2805	3.42745	4.25337	3.43081	CROCC	9696
ENSG00000186715	0.549083	0.365273	0.476968	0.209716	0.299818	0.0234063	MST1L	11223
ENSG00000228549	0.850817	1.20275	1.2081	0.69054	1.28588	0.589364	LOC112267871	112267871
ENSG00000238142	2.41111	1.74225	1.91666	1.19081	0.291846	1.01009	LOC105376805	105376805
ENSG00000272426	0.407926	0.814109	0.817731	0	0	0	NA	NA
ENSG00000117122	67.3652	70.9748	53.2965	21.1582	16.2045	17.9295	MFAP2	4237
ENSG00000286898	6.49715	12.5035	1.8606	1.06351	2.98655	0	LOC105376806	105376806
ENSG00000226526	1.68558	1.40165	1.12631	0	0	0	NA	NA
ENSG00000159363	58.7971	56.7083	51.8068	31.7129	34.6862	33.2788	ATP13A2	23400
ENSG00000117118	324.601	339.19	319.174	281.37	251.488	277.004	SDHB	6390
ENSG00000117115	201.424	170.179	203.213	276.182	289.492	272.509	PADI2	11240
ENSG00000204362	0.0764207	0	0.0382984	0.043782	0.0670633	0.0488648	LINC02783	400743
ENSG00000142623	5.34249	6.16551	6.56545	2.44861	3.37016	1.84172	PADI1	29943
ENSG00000142619	0.616302	0.782709	0.954661	0.89876	1.47501	0.680675	PADI3	51702
ENSG00000159339	0.195483	0.0650219	0	0	0.0762431	0.0833304	PADI4	23569
ENSG00000276747	0	0.297646	0	0	0	0	PADI6	353238
ENSG00000179051	171.444	161.549	172.498	129.917	142.687	134.3	RCC2	55920
ENSG00000074964	2.84721	1.99248	2.74258	1.35579	1.49266	1.6787	ARHGEF10L	55160
ENSG00000117148	0	0.0966865	0	0.0555111	0.0566862	0	ACTL8	81569
ENSG00000179023	0	0	0	0.0202899	0	0.0226454	KLHDC7A	127707
ENSG00000009709	0.138013	0	0	0.12651	0	0.0352992	PAX7	5081
ENSG00000179002	0	0	0	0	0	0.0898867	TAS1R2	80834
ENSG00000159423	24.8973	20.9439	26.833	14.4172	13.7827	14.8242	ALDH4A1	8659
ENSG00000221662	0	0	0	0	0	4.39407	MIR1290	100302276
ENSG00000169991	61.4464	47.7537	54.6611	30.2995	39.5347	37.9957	IFFO2	126917
ENSG00000272084	0.210078	0.20963	0.315843	0.240711	0	0.235074	NA	NA
ENSG00000127481	65.4277	35.8219	60.3194	22.3493	40.5251	31.1055	UBR4	23352
ENSG00000230424	0.273617	3.00335	1.37123	1.0973	1.60076	0.524867	EMC1-AS1	101927895
ENSG00000127463	90.451	80.2828	90.2822	58.2553	66.4372	63.6437	EMC1	23065
ENSG00000053372	209.104	209.354	199.01	124.094	115.447	124.672	MRTO4	51154
ENSG00000286064	10.5411	13.6742	20.0742	3.32149	6.16692	3.03308	NA	NA
ENSG00000211454	0.136079	0.678941	0.681962	0.0779607	0.557278	0.261034	AKR7L	246181
ENSG00000162482	1.47055	2.05437	0.884361	0.589742	1.29049	0.658207	AKR7A3	22977
ENSG00000270728	6.12588	6.1128	1.70555	1.16986	3.78297	1.52328	NA	NA
ENSG00000053371	159.753	179.994	157.356	110.491	93.3847	102.989	AKR7A2	8574
ENSG00000200403	0	0	1.67367	2.86997	2.93073	0	RNU6-1099P	106481526
ENSG00000040487	90.6091	97.6291	82.5841	29.1792	28.9799	26.4735	SLC66A1	54896
ENSG00000077549	91.7908	93.8876	90.2082	84.2096	87.1668	89.1913	CAPZB	832
ENSG00000240490	1.24077	0	0	0.355425	1.81475	0	NA	NA
ENSG00000173436	4.66998	7.16924	6.12096	3.93603	3.65157	3.24448	MICOS10	440574
ENSG00000158747	86.6866	87.8096	81.9041	43.655	41.8309	40.0612	NBL1	4681
ENSG00000158747	86.6866	87.8096	81.9041	43.655	41.8309	40.0612	MICOS10-NBL1	100532736
ENSG00000226396	1.17805	2.74292	3.93589	2.69967	0.229735	2.5109	NA	NA
ENSG00000158748	0.235094	0.234592	0.141381	0	0	0.0300647	HTR6	3362
ENSG00000162542	14.2158	10.4103	13.5591	6.04257	6.4723	7.00063	TMCO4	255104
ENSG00000169914	24.9839	21.2634	24.5466	8.46866	11.0065	8.25938	OTUD3	23252
ENSG00000188784	0.227607	0	0	0	0	0	PLA2G2E	30814
ENSG00000127472	0.0931552	0.185912	0	0	0	0	PLA2G5	5322
ENSG00000117215	0	0	0.200391	0	0	0	PLA2G2D	26279
ENSG00000162543	0.0321236	0.32055	0.12879	0.0184039	0	0.0616213	UBXN10	127733
ENSG00000226664	0	0	1.56404	0	0	0	NA	NA
ENSG00000236963	0.0430742	0.0429822	0.0863467	0	0	0	NA	NA
ENSG00000284641	0	0.30846	0	0	0	0	NA	NA
ENSG00000162545	120.907	118.426	114.179	14.6546	17.0321	16.6506	CAMK2N1	55450
ENSG00000289402	0	0	0.983973	0.281215	0.287169	0.156931	NA	NA
ENSG00000090432	93.0152	93.0368	99.0563	40.0512	43.4821	45.3125	MUL1	79594
ENSG00000183114	20.6553	21.0481	18.0693	9.40831	7.81408	8.35377	FAM43B	163933
ENSG00000158825	70.6736	69.2003	61.0963	17.0815	20.2857	21.6065	CDA	978
ENSG00000158828	58.7054	62.0022	57.0208	19.9562	19.9066	20.9831	PINK1	65018
ENSG00000117242	2.65414	1.88603	2.09595	2.90292	1.74098	2.33995	PINK1-AS	100861548
ENSG00000244038	360.873	357.67	364.484	264.861	269.092	269.87	DDOST	1650
ENSG00000117245	5.10117	3.87209	5.15661	1.99829	2.14262	1.53332	KIF17	57576
ENSG00000189410	45.7451	43.8635	46.9071	10.793	13.9444	13.1011	SH2D5	400745
ENSG00000233069	5.37807	1.78886	7.18728	0	0.349596	0	NA	NA
ENSG00000127483	95.0629	78.9315	94.7845	62.8164	70.5318	66.509	HP1BP3	50809
ENSG00000075151	47.0945	36.675	50.0467	34.5521	43.4411	37.704	EIF4G3	8672
ENSG00000236073	0	0	1.55724	3.56043	0	0	NA	NA
ENSG00000287192	0	0.320954	0	0	0	0.205663	NA	NA
ENSG00000117298	210.465	183.461	211.335	121.768	143.34	131.058	ECE1	1889
ENSG00000231105	0.936963	0.431521	0.43344	0.165167	0.0843319	0.184342	ECE1-AS1	100506801
ENSG00000227001	13.2449	9.7102	8.39875	8.20757	6.95808	6.22217	NA	NA
ENSG00000187952	0.868744	0.433444	0.580496	0.248855	0.169415	0.0925818	NA	NA
ENSG00000186543	0	0	0.215763	0	0	0.137646	NA	NA
ENSG00000142794	11.1698	9.63234	10.3663	5.66193	6.50787	6.64255	NBPF3	84224
ENSG00000176378	0	1.09046	0	0.62607	0	0	NA	NA
ENSG00000162551	11.907	12.9436	10.7343	1.14329	0.622662	1.27602	ALPL	249
ENSG00000233431	0	0.217162	0	0	0	0	NA	NA
ENSG00000076864	14.1246	12.0745	14.067	4.7934	3.94748	3.79669	RAP1GAP	5909
ENSG00000090686	44.574	42.3097	44.838	33.2393	33.8488	32.9971	USP48	84196
ENSG00000187942	0.13347	0.0887898	0.133777	0.0254886	0.104113	0.0284477	LDLRAD2	401944
ENSG00000142798	60.936	32.1869	47.952	44.0827	79.0111	60.1781	HSPG2	3339
ENSG00000219073	0	0	0.197663	0	0	0	CELA3B	23436
ENSG00000142789	0	0	0	0	0	0.126099	CELA3A	10136
ENSG00000228397	0.237753	0	0.476602	0	0	0.304048	LINC01635	101928043
ENSG00000218510	1.52169	1.2021	1.20744	1.45298	1.59502	1.1757	LINC00339	29092
ENSG00000070831	50.087	50.3284	49.9767	34.1401	33.1303	32.6098	CDC42	998
ENSG00000285752	2.15183	1.66238	1.53062	1.31234	0.771584	1.46469	NA	NA
ENSG00000230068	0	0	0.517581	0	0	0	NA	NA
ENSG00000271428	0	0	0	0.209759	0	0	NA	NA
ENSG00000162552	2.8818	2.92058	3.65568	2.03796	1.63327	1.72751	WNT4	54361
ENSG00000285873	3.52496	0.879359	3.7539	1.76704	2.32001	1.69045	LOC105376845	105376845
ENSG00000184677	29.1891	22.7225	29.4555	10.3364	13.4614	12.2352	ZBTB40	9923
ENSG00000237200	2.6179	1.95923	3.93589	1.12486	3.44602	3.76635	NA	NA
ENSG00000070886	0.230162	0	0.263648	0.263723	0.0769447	0.0210243	EPHA8	2046
ENSG00000133216	50.8551	48.3166	47.0376	13.2402	16.7237	15.3058	EPHB2	2048
ENSG00000225952	0	2.60006	0.74618	0	0	0	NA	NA
ENSG00000227868	0.225027	0	0.902182	0	0	0	TEX46	729059
ENSG00000004487	67.5211	64.6136	68.2967	70.0587	67.7847	67.9071	KDM1A	23028
ENSG00000266802	0	0	0	0	0	2.96743	NA	NA
ENSG00000169641	47.7475	36.5904	45.908	13.8195	17.9719	15.5214	LUZP1	7798
ENSG00000289014	1.35357	0.450227	2.26115	0	0	0	NA	NA
ENSG00000179546	18.2494	15.2559	17.8058	4.22526	4.56666	3.7864	HTR1D	3352
ENSG00000261326	4.11204	3.56513	3.14181	3.30201	3.41135	3.01725	NA	NA
ENSG00000284726	1.47907	1.47591	0.296495	2.37264	0.865309	1.32404	NA	NA
ENSG00000125944	65.7987	62.373	67.5543	52.1832	51.8968	51.2535	HNRNPR	10236
ENSG00000125945	19.2634	16.9871	20.3555	10.7153	11.8595	12.5322	ZNF436	80818
ENSG00000249087	1.05065	1.17174	1.73446	1.80577	1.69937	1.69927	ZNF436-AS1	148898
ENSG00000271420	0.824638	0	0.551025	0.472442	0.804072	0.351526	NA	NA
ENSG00000204219	5.40201	5.32309	7.03879	5.64811	5.13561	4.36086	TCEA3	6920
ENSG00000232482	0	0	0.420383	0	0	0	NA	NA
ENSG00000088280	9.37622	7.52848	9.09184	6.84581	9.21042	7.25017	ASAP3	55616
ENSG00000007968	38.0313	26.318	45.598	5.73277	7.60433	6.00253	E2F2	1870
ENSG00000235052	23.5094	22.6772	23.5636	6.06093	4.12616	4.25917	NA	NA
ENSG00000117318	379.912	449.291	357.601	210.22	204.107	199.51	ID3	3399
ENSG00000285802	0	0	0.270928	0	0	0	NA	NA
ENSG00000197880	0	0	0.100552	0	0	0	MDS2	259283
ENSG00000142676	905.235	981.368	920.13	652.634	597.872	613.907	RPL11	6135
ENSG00000236810	0.9061	0.169531	0.397332	0.584001	0.231919	0.470744	ELOA-AS1	100506963
ENSG00000011007	74.1572	73.1881	81.6572	36.6033	43.4063	40.0735	ELOA	6924
ENSG00000057757	165.193	176.83	178.35	64.3506	58.3775	63.8708	PITHD1	57095
ENSG00000011009	142.345	158.162	134.72	85.9318	78.2432	86.5555	LYPLA2	11313
ENSG00000117308	147.649	157.575	146.82	70.2238	73.8938	74.7222	GALE	2582
ENSG00000117305	73.6309	93.3467	88.1728	32.6647	29.6277	30.126	HMGCL	3155
ENSG00000179163	40.317	39.0964	35.8517	22.8474	17.8565	20.0755	FUCA1	2517
ENSG00000188822	0.101807	0.0677265	0.0340139	0	0	0.0433983	CNR2	1269
ENSG00000189266	108.228	112.292	109.23	80.0893	79.4663	74.1834	PNRC2	55629
ENSG00000188529	72.7706	73.868	75.618	40.7851	40.982	40.2723	SRSF10	10772
ENSG00000225315	0.787099	2.35626	0	0	0.460482	0	NA	NA
ENSG00000142661	0.171827	0.114307	0.430557	0.0984411	0.0670167	0.183116	MYOM3	127294
ENSG00000142677	3.80557	4.8101	4.89507	1.99856	2.18929	2.43335	IL22RA1	58985
ENSG00000185436	6.65497	6.60467	6.99657	2.50726	2.22178	2.84459	IFNLR1	163702
ENSG00000158055	22.6369	17.6217	17.6567	32.7074	37.8564	36.1723	GRHL3	57822
ENSG00000230023	0	0.0964251	0	0	0	0	LINC02800	284632
ENSG00000232298	2.29601	0.416565	1.46446	0.358747	0.854796	0.667324	NA	NA
ENSG00000001460	12.1445	11.7513	14.2012	6.43059	8.71975	8.94201	STPG1	90529
ENSG00000001461	20.3729	17.5572	24.4874	6.30402	7.31387	6.51341	NIPAL3	57185
ENSG00000286061	0.639254	0.637889	0	2.01429	0.186993	0	RCAN3AS	100750325
ENSG00000117602	8.06	7.14359	8.40471	9.06319	9.57722	8.06668	RCAN3	11123
ENSG00000184454	0.359139	0.806337	0.989907	0.745857	0.630328	0.28705	NCMAP	400746
ENSG00000133226	131.688	110.04	131.517	67.0771	79.8073	71.2979	SRRM1	10250
ENSG00000284699	0	0.804921	0.404251	0	0	0	NA	NA
ENSG00000169504	397.421	356.035	418.338	193.196	206.97	202.355	CLIC4	25932
ENSG00000020633	1.20014	1.60925	1.50364	0.25784	0.394947	0.599527	RUNX3	864
ENSG00000285823	0	0.321823	0	0	0	0	LINC02793	105376879
ENSG00000117614	42.2019	44.8515	47.4973	22.2552	20.5251	25.229	SYF2	25949
ENSG00000284602	1.87646	1.54681	1.63546	1.49571	1.38418	1.77368	NA	NA
ENSG00000284657	0.705283	0	0.235636	0	0.137539	0.751618	NA	NA
ENSG00000117616	82.947	76.5728	79.8469	27.5229	28.6485	24.3737	RSRP1	57035
ENSG00000272432	0	0	0.369244	0	1.7242	0.706676	NA	NA
ENSG00000261349	0	0	0.780319	1.11506	0.227733	0.248902	NA	NA
ENSG00000187010	0.526537	1.1092	1.40733	0.770902	0.410724	0.860398	RHD	6007
ENSG00000224183	7.44465	8.9145	7.4618	3.19882	6.75085	2.38012	NA	NA
ENSG00000259984	3.89263	1.94216	4.29175	2.23012	5.01012	0.746706	NA	NA
ENSG00000183726	107.55	128.879	135.616	64.7331	61.7212	66.299	TMEM50A	23585
ENSG00000188672	1.12754	1.21168	1.21707	0.099381	0.405939	0	RHCE	6006
ENSG00000238084	1.12137	0	0.374651	1.49903	0.437361	0.956033	NA	NA
ENSG00000204178	15.2672	11.2019	12.782	6.22561	7.776	6.94836	MACO1	55219
ENSG00000157978	55.1834	48.1518	49.7795	30.4207	27.1188	25.9935	LDLRAP1	26119
ENSG00000225643	0	0.738261	0.370772	0.21193	0.216417	0.236534	NA	NA
ENSG00000117643	0.327455	0.742627	0.417721	0.0341094	0.12191	0.0190346	MAN1C1	57134
ENSG00000162430	43.3219	32.6906	46.5766	33.1005	41.3126	36.8373	SELENON	57190
ENSG00000228172	0.319856	0.383007	0.256474	0.293197	0.0748509	0.286331	NA	NA
ENSG00000117640	24.3268	25.6463	29.1125	20.8137	20.9327	20.8865	MTFR1L	56181
ENSG00000127423	24.4115	20.9535	23.724	10.2447	11.1562	10.9596	AUNIP	79000
ENSG00000236528	0	0	0.608092	0	0.443673	0	NA	NA
ENSG00000182749	27.0982	29.5135	26.8293	19.5953	20.139	20.1093	PAQR7	164091
ENSG00000117632	478.406	509.542	520.313	280.455	251.104	254.614	STMN1	3925
ENSG00000229786	0	0	0.713479	0	0.416452	0	NA	NA
ENSG00000158006	9.52579	8.70075	9.7498	11.6078	13.4163	12.8265	PAFAH2	5051
ENSG00000158008	0.31112	0.354806	0.356384	0.127316	0.130012	0	EXTL1	2134
ENSG00000158014	0.659914	0.274377	0.110239	0.0315058	0.128691	0.0351634	SLC30A2	7780
ENSG00000158022	4.64344	5.33863	7.28474	0	0	0	TRIM63	84676
ENSG00000175087	6.34754	3.94897	4.90908	4.37734	3.85108	4.30928	PDIK1L	149420
ENSG00000197245	0.0638341	0.254791	0	0.292568	0.672214	0.163267	FAM110D	79927
ENSG00000282872	0	0	0.148864	0	0	0	C1orf232	110806296
ENSG00000236782	0.614595	0.0876118	0.528009	0.251505	0.154097	0	NA	NA
ENSG00000142675	11.7605	15.3125	15.5697	9.69218	9.89736	10.7772	CNKSR1	10256
ENSG00000188782	0	0.286486	0	0	0	0	CATSPER4	378807
ENSG00000236155	0.123392	0	0	0	0	0.0788991	ZPLD2P	101928303
ENSG00000130695	74.7453	63.4453	74.3261	36.0881	45.7731	42.9474	CEP85	64793
ENSG00000270733	2.9945	2.49008	0	1.14371	2.04387	0.638246	MRPS6P1	359780
ENSG00000142669	326.749	325.847	314.213	235.574	215.622	238.273	SH3BGRL3	83442
ENSG00000158062	28.3678	32.0739	29.5797	8.15885	9.46921	9.87401	UBXN11	91544
ENSG00000169442	0	0.763554	0	0	0.223832	0	CD52	1043
ENSG00000176092	0.456013	0.938518	0.657028	0.996029	0.516894	0.546719	CRYBG2	55057
ENSG00000225854	0	0	0	0	0.604216	0	RPL34P4	100270889
ENSG00000176083	0	0	0	0	0.183064	0	ZNF683	257101
ENSG00000131914	0.269693	0.224264	0.405471	0.0515031	0.0262967	0.114964	LIN28A	79727
ENSG00000117682	41.0918	36.0836	39.2273	20.2332	20.6356	19.4008	DHDDS	79947
ENSG00000223583	0.333966	0	0.334735	0	0.195382	0	RPL17P9	729301
ENSG00000225891	0.283381	2.12082	0.994117	0.487053	0.165788	0.181199	NA	NA
ENSG00000198830	426.694	464.105	447.062	462.372	415.747	452.096	HMGN2	3151
ENSG00000117676	61.9832	54.2036	52.4157	28.1655	32.1173	31.7744	RPS6KA1	6195
ENSG00000289452	0	0	0	0	0	0.560029	NA	NA
ENSG00000260063	1.34004	1.24803	0.537249	0.307087	1.04529	1.14246	LOC101928728	101928728
ENSG00000117713	59.453	41.508	54.3184	41.1409	60.9037	50.9733	ARID1A	8289
ENSG00000060642	13.6718	14.3446	15.7482	6.6504	7.20277	7.76734	PIGV	55650
ENSG00000204160	36.9384	42.0192	38.4079	19.2145	20.9473	20.0865	ZDHHC18	84243
ENSG00000175793	523.857	597.98	520.683	137.031	130.742	128.134	SFN	2810
ENSG00000142751	26.4558	23.1089	25.9849	16.8071	16.4311	15.6319	GPN2	54707
ENSG00000289554	4.75612	3.63857	9.69305	5.72212	5.56501	4.35898	NA	NA
ENSG00000198746	43.0493	43.9642	43.9912	19.6054	15.3474	16.2364	GPATCH3	63906
ENSG00000090273	397.425	447.914	399.439	262.189	256.365	270.059	NUDC	10726
ENSG00000131910	1.22693	1.22431	1.38347	0.439324	0.628073	0.0980652	NR0B2	8431
ENSG00000175707	6.35705	3.36396	2.79968	9.49128	5.46596	5.23499	KDF1	126695
ENSG00000172746	0	0.358732	0	0	0	0	NA	NA
ENSG00000225294	0	0.401554	0	0	0	0	NA	NA
ENSG00000253368	160.085	152.015	150.408	61.5427	54.5301	56.22	TRNP1	388610
ENSG00000158246	41.48	41.0172	43.4551	15.2985	12.2872	13.5253	TENT5B	115572
ENSG00000090020	166.405	136.536	157.957	39.2346	52.5982	40.3871	SLC9A1	6548
ENSG00000214973	0.837523	3.34294	1.39909	0.639765	0.326654	1.07106	NA	NA
ENSG00000225159	0.20608	0.41128	0.206555	0.826455	0.120564	0.263543	NPM1P39	440577
ENSG00000142784	53.4952	43.5685	58.0707	33.171	35.3614	34.3029	WDTC1	23038
ENSG00000186501	82.546	73.8434	72.5661	35.6214	33.6975	32.8299	TMEM222	84065
ENSG00000206888	1.66983	0	1.67367	7.65326	0	2.13544	RNU6-48P	100887744
ENSG00000241547	6.10843	1.90481	2.29594	1.31234	2.45689	1.46469	NA	NA
ENSG00000142765	2.72319	2.71737	2.72946	3.29362	1.59317	1.9831	SYTL1	84958
ENSG00000142733	27.0141	25.0281	25.2201	21.4735	23.5533	22.9367	MAP3K6	9064
ENSG00000142748	0	0	0	0	0.101288	0	FCN3	8547
ENSG00000174950	0	0.359697	0	0.137676	0.210886	0.384149	CD164L2	388611
ENSG00000181773	5.51817	4.67208	6.28509	0.670601	0.538055	0.748453	GPR3	2827
ENSG00000158195	127.438	108.148	124.359	67.1004	81.7504	72.4168	WASF2	10163
ENSG00000241169	0	0	0	0	0	0.26693	NA	NA
ENSG00000237429	1.2627	1.89	1.26561	0	0.369362	0	NA	NA
ENSG00000126705	25.768	21.0496	21.5831	13.0911	17.9301	15.4694	AHDC1	27245
ENSG00000235912	22.3339	32.5008	18.6545	24.5243	16.8771	16.0658	NA	NA
ENSG00000233975	0	0	0.107687	0	0	0	LINC02574	111216282
ENSG00000126709	166.455	145.527	129.72	11.2642	12.0611	15.8675	IFI6	2537
ENSG00000225886	1.82691	1.4584	4.7609	0.20933	0.427523	0.233632	NA	NA
ENSG00000287244	0.382185	0	0	0	0	0.244376	NA	NA
ENSG00000009780	8.09591	8.03192	7.97384	4.3433	5.53036	4.84752	FAM76A	199870
ENSG00000231344	0.511953	0.51086	1.02626	0.879906	1.49756	0.654705	NA	NA
ENSG00000117758	64.8965	64.1115	65.8724	21.795	24.0824	22.8567	STX12	23673
ENSG00000269971	0.971041	0	0	0	0	0	NA	NA
ENSG00000270031	0.995385	0.993259	0	0	2.62051	0	NA	NA
ENSG00000286433	0	0	0.243485	0	0	0	NA	NA
ENSG00000117751	94.1913	79.5496	83.6569	41.8177	42.4059	41.4776	PPP1R8	5511
ENSG00000252947	0	0	5.39407	1.23328	0	0	SCARNA1	677774
ENSG00000130775	5.96884	5.17067	3.48436	2.66804	2.07217	2.60031	THEMIS2	9473
ENSG00000117748	160.423	166.513	172.713	63.5604	61.0817	68.9075	RPA2	6118
ENSG00000130768	9.31239	8.58375	9.49204	4.02396	2.07766	3.07818	SMPDL3B	27293
ENSG00000227050	0	0	0	0.416955	0	0.69804	NA	NA
ENSG00000158156	17.1141	18.2161	19.2882	14.9033	13.2609	14.9799	XKR8	55113
ENSG00000158161	15.677	13.4378	13.8765	7.26518	9.10357	9.24308	EYA3	2140
ENSG00000238231	0.486844	0.485804	1.46389	0	0	0	NA	NA
ENSG00000240750	0.601588	0.600303	0	1.37862	0	1.53867	RN7SL559P	106481849
ENSG00000228589	24.4001	63.8807	23.9303	8.41746	27.1684	6.2072	NA	NA
ENSG00000214812	0.320775	0	0	0	0	0	NA	NA
ENSG00000169403	0.976579	0.677909	0.468136	0.389211	0.248406	0.217198	PTAFR	5724
ENSG00000126698	258.43	267.182	266.644	151.889	130.914	143.601	DNAJC8	22826
ENSG00000130770	37.9828	37.6613	32.9191	24.981	25.9327	24.0302	ATP5IF1	93974
ENSG00000270605	2.02096	1.83332	1.65732	1.842	0.483683	0.822336	NA	NA
ENSG00000130766	70.1371	62.4169	73.0403	13.6897	19.1728	16.599	SESN2	83667
ENSG00000130772	65.2557	79.4458	69.7141	36.6579	31.4903	35.0421	MED18	54797
ENSG00000204138	47.4437	38.8066	47.0987	32.6008	32.7938	34.339	PHACTR4	65979
ENSG00000229820	0.906962	0	0.454526	0	0	0.579929	NA	NA
ENSG00000221216	0	0	1.5049	0	0	0	RNU6ATAC27P	106481167
ENSG00000180198	58.8376	54.6248	56.865	56.4769	51.0665	49.726	RCC1	1104
ENSG00000242125	36.3675	42.6891	36.2072	34.5084	31.582	39.0855	SNHG3	8420
ENSG00000274266	25.1528	12.9823	28.6881	20.87	24.3564	31.6117	SNORA73A	6080
ENSG00000200087	16.641	19.2274	21.0686	12.5444	3.58679	17.3609	SNORA73B	26768
ENSG00000231468	0.877275	0.2918	1.46549	0.502598	1.36863	0.747928	NA	NA
ENSG00000279443	1.71552	1.02711	1.6335	0.343993	0.301093	0.16454	NA	NA
ENSG00000180098	47.9702	51.5346	45.6916	23.0443	18.6514	23.4969	TRNAU1AP	54952
ENSG00000197989	32.5623	33.6832	37.35	8.48329	9.73034	6.64116	SNHG12	85028
ENSG00000221539	9.65792	9.6373	26.6205	4.14983	5.65024	7.71932	SNORD99	692212
ENSG00000278274	70.0942	71.316	52.3474	22.8347	29.7507	30.7585	SNORA61	677838
ENSG00000273544	1.35357	0	4.07007	0	2.37567	0.8655	SNORA44	677825
ENSG00000120656	22.7451	20.1575	19.4385	9.15537	8.35073	8.53174	TAF12	6883
ENSG00000188060	2.56243	2.40199	3.19096	0.489346	1.77168	1.73777	RAB42	115273
ENSG00000229388	0.365382	0.911503	0.732446	1.25598	1.06881	0.934527	TAF12-DT	105378616
ENSG00000162419	9.58467	7.80751	10.503	5.74728	5.80355	5.48538	GMEB1	10691
ENSG00000252777	2.74879	2.74292	0	0	0	0	NA	NA
ENSG00000289291	1.9767	0.986238	2.64167	1.57287	1.34918	0.772407	NA	NA
ENSG00000198492	142.426	131.544	138.724	75.2798	69.3892	75.1382	YTHDF2	51441
ENSG00000116329	3.14502	2.10496	2.67173	1.86773	2.32238	2.47694	OPRD1	4985
ENSG00000159023	6.02775	4.08558	6.48132	3.49058	4.7051	3.75037	EPB41	2035
ENSG00000225616	0	1.07728	0	0	0	0	RPL27P4	646624
ENSG00000253304	2.46822	1.57355	2.95494	1.61046	1.20333	1.6659	TMEM200B	399474
ENSG00000116350	148.997	138.601	147.938	106.412	121.027	109.179	SRSF4	6429
ENSG00000277916	7.4006	17.9345	14.8353	4.84556	3.7111	2.70405	NA	NA
ENSG00000116353	25.3603	25.576	27.2488	16.2339	16.8545	17.1239	MECR	51102
ENSG00000237934	0	0.622304	0.937608	0	1.27697	0.598146	NA	NA
ENSG00000060656	2.81946	1.67542	2.76245	0.344838	0.500406	0.688717	PTPRU	10076
ENSG00000228176	0	0.358012	0	0	0	0	NA	NA
ENSG00000162510	0.466505	0.558611	0.514338	0.106906	0.163754	0.149146	MATN1	4146
ENSG00000186056	0.996647	0.452054	1.08976	0.441217	0.371047	0.405538	MATN1-AS1	100129196
ENSG00000287510	0	0	0	0	0	0.106078	NA	NA
ENSG00000162511	13.4599	12.9397	13.4086	1.03444	0.576184	0.944615	LAPTM5	7805
ENSG00000223382	0.147785	0.737345	1.48125	0	0	0.472481	LINC01778	105378622
ENSG00000162512	51.0452	43.7014	49.346	13.3928	16.6236	15.51	SDC3	9672
ENSG00000134644	88.1998	75.2584	86.4735	37.6221	44.8431	40.9203	PUM1	9698
ENSG00000084628	0.61147	0.549148	0.735454	0.525474	0.643918	0.508281	NKAIN1	79570
ENSG00000060688	92.7937	92.5081	93.3584	66.6534	64.9403	56.5352	SNRNP40	9410
ENSG00000229447	2.86202	2.44792	4.09801	0.936955	0.95679	2.35289	NA	NA
ENSG00000121766	69.5712	67.1952	70.384	27.762	24.704	27.0003	ZCCHC17	51538
ENSG00000229044	0	0	0.407934	0	0.238108	0.260241	NA	NA
ENSG00000121769	1.7916	2.11283	1.95898	0.559867	0.381146	0.624864	FABP3	2170
ENSG00000168528	124.687	126.926	113.119	18.1708	20.9909	20.2381	SERINC2	347735
ENSG00000284543	0.217715	0.108625	0.436433	0.124731	0	0.0580046	NA	NA
ENSG00000229167	1.53838	3.07018	1.98247	1.13316	0.51429	0.562096	NA	NA
ENSG00000142910	87.8867	78.0067	76.6265	27.15	24.4253	24.492	TINAGL1	64129
ENSG00000121764	0.372077	0.742565	0.298348	0.1279	0	0.142748	HCRTR1	3061
ENSG00000162517	141.255	138.302	149.236	78.7061	74.9321	76.6595	PEF1	553115
ENSG00000235790	0.834357	0	0.119468	0	0.836793	0.304859	NA	NA
ENSG00000264078	0	0.742875	0	0	0	0	NA	NA
ENSG00000084636	2.01378	2.27158	1.72589	0.217365	0.478083	0.261262	COL16A1	1307
ENSG00000121753	16.5727	15.4021	17.0115	8.82525	9.7496	8.39494	ADGRB2	576
ENSG00000254545	0.665444	0	0.666976	0	0	0	NA	NA
ENSG00000134668	7.3626	7.9876	4.50497	0.122619	0.25043	0.301079	SPOCD1	90853
ENSG00000269967	1.82629	1.51865	0.610164	0.871911	0.712295	1.16776	NA	NA
ENSG00000184007	174.202	178.25	176.056	159.553	151.505	149.573	PTP4A2	8073
ENSG00000228634	0	0	0.346389	1.18796	0.404369	0	NA	NA
ENSG00000121774	212.588	213.777	206.939	177.068	177.773	183.181	KHDRBS1	10657
ENSG00000203325	0	0.285721	0.286992	0	0.67006	0.183086	NA	NA
ENSG00000121775	37.0809	37.4028	28.7057	33.9673	27.3963	31.4208	TMEM39B	55116
ENSG00000266203	6.05666	0	0	0	0	0	MIR5585	100847018
ENSG00000025800	66.1729	52.7477	63.2574	42.0723	50.0547	48.8361	KPNA6	23633
ENSG00000084652	150.372	141.126	151.769	75.2606	85.1933	77.832	TXLNA	200081
ENSG00000160050	7.13211	11.1661	6.90203	5.91771	7.40986	6.21158	CCDC28B	79140
ENSG00000224066	1.05333	0.394156	1.05576	0.603463	0.154059	0.0841901	NA	NA
ENSG00000160051	6.82316	6.33357	5.56653	3.77268	4.59521	5.68186	IQCC	55721
ENSG00000222046	10.1909	10.8295	12.2042	2.50219	1.54858	2.5388	DCDC2B	149069
ENSG00000160055	21.1237	27.4775	26.8436	11.1655	12.2846	10.6126	TMEM234	56063
ENSG00000084623	255	267.202	248.289	138.149	128.793	136.134	EIF3I	8668
ENSG00000220785	12.779	10.2635	9.52819	2.72312	2.05138	2.64066	NA	NA
ENSG00000183615	11.8863	12.4257	17.0195	1.62137	1.54531	1.08576	FAM167B	84734
ENSG00000182866	0.787099	1.21383	1.57782	0.49193	0.62793	0.41178	LCK	3932
ENSG00000116478	382.313	381.665	389.704	262.285	270.799	267.815	HDAC1	3065
ENSG00000175130	546.878	625.053	573.159	133.614	120.621	131.242	MARCKSL1	65108
ENSG00000233775	0	0	0	0.446997	0	0	NA	NA
ENSG00000162526	12.3642	6.25579	9.25088	3.49189	2.54701	5.45619	TSSK3	81629
ENSG00000225828	12.9114	11.1786	10.4671	4.35122	2.99925	3.76368	FAM229A	100128071
ENSG00000160058	54.7251	50.2479	51.3404	24.6965	25.3816	27.1866	BSDC1	55108
ENSG00000224333	0.17743	0	0	0	0	0	NA	NA
ENSG00000273274	0.557	0.500229	0.628068	0.167533	0.285132	0.36506	ZBTB8B	728116
ENSG00000160062	1.81777	1.51157	1.23994	1.24391	1.03392	0.726447	ZBTB8A	653121
ENSG00000176261	48.72	54.164	52.1381	27.7501	23.4309	30.6102	ZBTB8OS	339487
ENSG00000200591	0	0	3.51143	0	0	0	NA	NA
ENSG00000162521	79.2513	76.2386	76.9571	41.9857	42.1582	44.0273	RBBP4	5928
ENSG00000162520	2.8563	1.93406	1.73817	0.672091	0.2984	0.391365	SYNC	81493
ENSG00000224409	0	0	0	0	0	0.57846	NA	NA
ENSG00000162522	53.1401	45.251	55.192	46.3581	55.1161	50.4308	KIAA1522	57648
ENSG00000134684	344.369	329.095	342.401	159.17	162.413	164.116	YARS1	8565
ENSG00000116497	39.9542	38.9322	42.2551	20.8325	20.5812	23.4859	S100PBP	64766
ENSG00000160097	1.82493	1.93484	1.31469	1.14353	1.40129	1.09396	FNDC5	252995
ENSG00000121905	0	0.378803	1.52195	0.579957	0.814322	0.242732	HPCA	3208
ENSG00000121900	289.691	315.383	277.492	88.7472	80.6804	88.7347	TMEM54	113452
ENSG00000287691	3.41807	1.24028	3.11449	0.890108	0.545371	0.794754	NA	NA
ENSG00000116514	135.278	128.272	120.524	26.0586	28.866	29.4181	RNF19B	127544
ENSG00000278966	0.392254	1.56566	0.786314	0	0.114741	0	NA	NA
ENSG00000217644	1.01904	0.338954	0.680924	0	0	0	RPL18AP4	127545
ENSG00000239670	0.828142	0.413186	0.830049	0	0.121123	0	NA	NA
ENSG00000236065	0.212704	0.21225	0	0.12186	0	0	NA	NA
ENSG00000004455	57.9601	62.8183	64.2883	44.9356	43.1898	43.2912	AK2	204
ENSG00000276645	1.03578	0	0	0.296703	0	0	NA	NA
ENSG00000142920	3.23886	3.59845	3.9826	0.650406	0.21488	0.234854	AZIN2	113451
ENSG00000278997	0.394128	0	0.263358	0.150533	0.230579	0.0840044	NA	NA
ENSG00000116525	6.63251	5.04254	4.29619	3.98076	4.59296	5.6546	TRIM62	55223
ENSG00000279179	0.259095	0.0517082	0.155815	0.178125	0.242527	0.0994019	NA	NA
ENSG00000160094	9.08215	9.17463	11.126	8.19028	7.4453	10.3958	ZNF362	149076
ENSG00000270115	0	1.14045	0.38184	0.873027	0.891508	0.48719	NA	NA
ENSG00000184389	0.174655	0	0.700227	0	0	0	A3GALT2	127550
ENSG00000225313	3.19056	3.32847	3.63399	2.03562	1.61206	1.48371	NA	NA
ENSG00000134686	113.047	115.695	109.425	55.8242	58.7881	59.0587	PHC2	1912
ENSG00000284154	3.57343	3.5658	5.37249	0	0	2.28492	MIR3605	100500853
ENSG00000222112	7.17077	0.596288	10.7809	0	4.19516	0.764187	RN7SKP16	106480837
ENSG00000233246	1.45854	0.363857	1.09643	1.46232	1.49328	2.09839	PHC2-AS1	101929464
ENSG00000121903	2.39031	1.81894	2.06833	1.54677	2.12278	1.58339	ZSCAN20	7579
ENSG00000235907	0	0	0.486639	0.139079	0	0	LOC100422287	100422287
ENSG00000121904	0	0	0	0	0	0.0164655	CSMD2	114784
ENSG00000287703	0	0.125028	0	0	0	0	NA	NA
ENSG00000163866	13.0146	14.0356	12.3498	9.21133	10.1913	9.45139	SMIM12	113444
ENSG00000189280	0.263722	0.131579	0.396494	0.226633	0.23143	0	GJB5	2709
ENSG00000189433	0	0	0	0	0.0723887	0.0791177	GJB4	127534
ENSG00000188910	9.30424	11.2469	11.2969	1.90684	1.37189	3.43415	GJB3	2707
ENSG00000187513	0.330669	0	0.220954	0	0	0	GJA4	2701
ENSG00000116544	2.09612	1.77335	1.64422	0.574336	0.639812	0.75756	DLGAP3	58512
ENSG00000284773	0	0.225469	0.169854	0.291262	0.330475	0.144478	NA	NA
ENSG00000241014	0.0946855	0.0944833	0.0949036	0	0	0.181631	GPR199P	653160
ENSG00000243749	0	0.386746	0.776933	0	0	0	TMEM35B	100506144
ENSG00000163867	6.31005	5.47318	6.30026	4.0322	3.43604	3.32092	ZMYM6	9204
ENSG00000197056	20.0257	17.4718	21.0665	20.8948	22.2081	22.3914	ZMYM1	79830
ENSG00000228348	1.1577	0	0.386789	0	0	0.493503	NA	NA
ENSG00000116560	230.362	210.325	219.64	188.467	197.32	198.495	SFPQ	6421
ENSG00000146463	41.8906	30.304	40.0178	29.3218	33.0503	33.3463	ZMYM4	9202
ENSG00000229994	0.604983	1.60984	0.606376	0.346599	1.53373	0.90262	RPL5P4	643343
ENSG00000227409	0	0	0	0.223012	0	0	ZMYM4-AS1	100861513
ENSG00000142687	61.8803	51.4263	61.1772	41.609	46.1594	41.8894	KIAA0319L	79932
ENSG00000236274	0	0.177757	0	0	0	0	NA	NA
ENSG00000020129	109.716	91.1831	103.16	39.2253	45.7706	43.1261	NCDN	23154
ENSG00000239636	0.396168	0.197661	0.19854	0.226968	0	0.253317	NA	NA
ENSG00000116819	2.46718	2.54133	4.62665	1.86942	1.44339	3.2569	TFAP2E	339488
ENSG00000126067	127.532	133.521	122.21	85.0006	75.0266	76.1976	PSMB2	5690
ENSG00000142686	45.4158	47.9646	38.8422	28.8235	24.78	27.3877	C1orf216	127703
ENSG00000092853	53.7652	45.6153	52.2672	17.6251	21.2552	18.6735	CLSPN	63967
ENSG00000232335	0	0	0	0.569735	0.387864	0	NA	NA
ENSG00000134698	5.60191	5.29574	6.84614	5.86979	5.21784	4.55601	AGO4	192670
ENSG00000092847	30.4342	21.7569	30.647	15.4048	20.6288	17.2345	AGO1	26523
ENSG00000271164	0	0	0	0	0.216417	0	NA	NA
ENSG00000286899	0	0.29682	0	0	0	0.570596	NA	NA
ENSG00000126070	8.34548	7.05249	8.20787	4.17856	4.6332	4.48023	AGO3	192669
ENSG00000271554	0	0.270546	0.5435	0.46599	0.317236	0.346725	NA	NA
ENSG00000232862	0	0	0	0	0.124886	0	NA	NA
ENSG00000092850	0.359741	0.239315	0.36057	0.0686996	0	0.0766751	TEKT2	27285
ENSG00000116863	73.5897	78.1841	72.3491	46.3142	47.9911	43.9407	ADPRS	54936
ENSG00000171812	1.64551	1.18376	1.49588	1.0085	1.16417	1.37027	COL8A2	1296
ENSG00000054116	105.079	105.511	96.0888	59.8774	60.2102	58.0545	TRAPPC3	27095
ENSG00000116871	291.18	267.834	273.541	150.648	154.247	150.92	MAP7D1	55700
ENSG00000054118	122.778	95.1526	112.044	64.7998	77.4653	69.4168	THRAP3	9967
ENSG00000231849	2.75941	0	0	0	0	0	UBE2V2P4	106480802
ENSG00000214193	7.62745	5.60822	6.81154	4.13984	4.56299	3.72202	SH3D21	79729
ENSG00000286379	0.256396	0.109649	0.587398	0.125907	0.257145	0.281048	NA	NA
ENSG00000196182	54.233	51.2529	55.6102	19.037	18.6102	20.664	STK40	83931
ENSG00000181817	101.593	113.193	89.5416	66.8926	70.4965	66.0235	LSM10	84967
ENSG00000116885	5.10771	3.72458	4.92257	2.70115	1.20677	2.26105	OSCP1	127700
ENSG00000116898	223.668	242.085	234.518	176.905	164.746	154.765	MRPS15	64960
ENSG00000223944	0	0	0.126829	0	0	0	NA	NA
ENSG00000233621	5.46125	7.36431	5.25192	2.57914	2.93598	3.06732	ZC3H12A-DT	728431
ENSG00000163874	21.139	18.2724	18.4211	5.01398	5.90784	5.85435	ZC3H12A	80149
ENSG00000163875	25.0954	24.6551	25.8007	13.2301	12.4332	12.3291	MEAF6	64769
ENSG00000263675	14.8893	2.9715	20.893	5.11812	17.4216	3.8082	MIR5581	100847010
ENSG00000163877	31.348	29.3626	28.4708	10.3846	10.9717	10.1602	SNIP1	79753
ENSG00000232273	0	1.34053	0.673245	0	0	0	NA	NA
ENSG00000163879	0	0.471132	0.202812	0.0386419	0	0.172512	DNALI1	7802
ENSG00000134697	234.934	230.942	224.578	77.5776	77.8855	80.0694	GNL2	29889
ENSG00000284748	0	0	0.135055	0	0	0	NA	NA
ENSG00000169218	0	0	0.292811	0.0334736	0.170911	0.336237	RSPO1	284654
ENSG00000116922	58.1891	52.0535	69.3375	30.265	30.9057	31.9161	C1orf109	54955
ENSG00000134690	116.664	109.153	108.001	120.912	118.388	118.14	CDCA8	55143
ENSG00000183317	0.871182	1.29081	1.37593	0.529356	0.370671	0.573931	EPHA10	284656
ENSG00000227416	0	0	0	0	0	0.532615	NA	NA
ENSG00000185090	41.5278	43.598	43.2498	31.5729	34.6322	32.0488	MANEAL	149175
ENSG00000196449	51.7258	55.185	58.7253	26.8092	26.8677	28.0669	YRDC	79693
ENSG00000197982	116.525	139.851	115.91	53.177	47.9776	52.5398	C1orf122	127687
ENSG00000188786	14.5648	9.90625	13.9665	7.05458	9.58767	8.5357	MTF1	4520
ENSG00000204084	5.81881	5.62422	6.83855	4.51022	5.70039	5.13596	INPP5B	3633
ENSG00000183431	145.823	132.143	147.385	95.9417	95.1089	92.5417	SF3A3	10946
ENSG00000212541	1.65437	3.30167	1.65818	1.8956	0.967864	2.11567	NA	NA
ENSG00000183386	76.2807	77.8404	81.2146	26.0233	24.4912	25.8019	FHL3	2275
ENSG00000183520	102.275	100.558	107.025	55.4062	50.6887	56.8124	UTP11	51118
ENSG00000185668	1.08468	1.08237	0.845586	0.172618	0.0705088	0	POU3F1	5453
ENSG00000224592	0.311818	1.55576	0.312536	0.178643	0	0.797528	NA	NA
ENSG00000237290	0	0	0.156884	0	0	0	LINC01343	339442
ENSG00000215895	0.091159	0	0.0913689	0.261129	0.266657	0.233155	HSPA5P1	400750
ENSG00000116954	75.0407	76.011	80.2902	25.6192	20.7421	22.585	RRAGC	64121
ENSG00000273637	0.0822992	0.0821234	0	0.0471499	0	0	NA	NA
ENSG00000228436	3.66037	7.64752	5.27389	1.57279	0.669202	1.68224	LOC105378663	105378663
ENSG00000214114	18.8333	20.5397	21.1924	14.9613	15.6057	16.7877	MYCBP	26292
ENSG00000274944	0.58677	0	0	0	0	0	NA	NA
ENSG00000131233	0.36628	0.584797	0.513974	0.083938	0.0857149	0.187365	GJA9	81025
ENSG00000158315	9.61008	8.7063	8.99851	3.65839	3.18101	3.35542	RHBDL2	54933
ENSG00000174574	260.762	240.108	250.836	122.127	141.317	131.247	AKIRIN1	79647
ENSG00000168653	432.333	477.609	448.688	322.217	292.987	308.756	NDUFS5	4725
ENSG00000127603	84.5897	57.6068	80.4901	31.13	47.257	38.4606	MACF1	23499
ENSG00000217897	0	0	1.86545	0	0	0	NA	NA
ENSG00000183682	1.45828	0.91739	1.36632	0.345083	0.204014	0.54731	BMP8A	353500
ENSG00000237624	0.116398	0.11615	0	0.266742	0.136195	0	OXCT2P1	192217
ENSG00000243970	1.10008	1.09773	1.47015	0.455177	0.464813	0.429863	PPIEL	728448
ENSG00000090621	309.878	281.326	284.366	181.186	176.545	180.028	PABPC4	8761
ENSG00000228060	1.35769	0.135479	1.08865	0.855613	1.03258	0.086813	NA	NA
ENSG00000163909	3.0677	2.18653	2.76729	2.15923	2.71771	2.46594	HEYL	26508
ENSG00000225903	0	0.58648	0	0	0	0	NA	NA
ENSG00000116983	0.82614	0.674489	1.50553	0.322706	0.197723	0.336159	HPCAL4	51440
ENSG00000084072	30.833	30.4406	33.3458	20.8933	21.4845	20.2732	PPIE	10450
ENSG00000116985	1.51793	2.69689	2.15226	2.18469	2.81575	2.58036	BMP8B	656
ENSG00000198754	0.391394	1.26932	1.37304	1.12117	1.08765	1.68929	OXCT2	64064
ENSG00000285905	0	0	0.14703	0	0	0	BMP8B-AS1	105378666
ENSG00000261798	0	0.596288	0.89841	1.28381	0.786592	0.955234	LOC101929536	101929536
ENSG00000043514	14.6388	14.9957	14.8143	9.5414	9.22622	9.08903	TRIT1	54802
ENSG00000116990	0.902929	0.32436	0.651606	0.372453	0.866324	0.715914	MYCL	4610
ENSG00000236546	0.682821	0	0	0	0	0	MYCL-AS1	105378668
ENSG00000168389	11.1417	7.81479	8.0114	0.27753	0.566811	1.60037	MFSD2A	84879
ENSG00000228477	0.492887	0.983669	1.23506	0.423568	0	0	NA	NA
ENSG00000131236	570.537	513.14	558.618	300.538	320.276	311.709	CAP1	10487
ENSG00000131238	154.6	161.78	168.753	136.742	142.652	142.125	PPT1	5538
ENSG00000117000	21.9899	18.1666	20.7474	10.4465	13.67	11.2193	RLF	6018
ENSG00000188800	0	0.256164	0.77191	0	0	0.328293	TMCO2	127391
ENSG00000259943	3.94214	3.81802	3.71879	1.72707	2.50979	2.44654	NA	NA
ENSG00000084073	111.467	102.779	117.202	87.98	84.5721	78.3017	ZMPSTE24	10269
ENSG00000231296	2.28334	0	1.1443	0.654073	0.33396	0.730006	NA	NA
ENSG00000049089	23.2423	23.6303	21.9772	5.81441	7.4402	7.01018	COL9A2	1298
ENSG00000084070	40.3397	40.7617	45.9333	18.6703	18.8338	18.1245	SMAP2	64744
ENSG00000284677	0	0.264918	0	0	0.621274	0.679025	NA	NA
ENSG00000187801	11.006	9.42468	11.1878	5.50047	7.48922	6.93761	ZFP69B	65243
ENSG00000260920	13.643	13.4682	15.4294	7.69076	9.09136	9.19006	NA	NA
ENSG00000279667	0.533348	0.709612	0.712769	0.203706	0.416037	0.227355	NA	NA
ENSG00000187815	7.92392	7.01427	7.55787	6.33358	7.47706	7.27317	ZFP69	339559
ENSG00000238287	0.885975	2.94694	1.18402	0.676776	0.345552	0.377673	NA	NA
ENSG00000164002	21.9348	22.0265	20.9417	7.35705	4.91377	7.1903	EXO5	64789
ENSG00000227278	0.827183	0	0	0.23695	0	0	NA	NA
ENSG00000238186	6.87198	3.91846	5.24786	0	1.14867	1.25545	NA	NA
ENSG00000117010	13.4642	13.117	15.0941	4.02138	2.5759	4.20262	ZNF684	127396
ENSG00000117016	1.23069	0.712276	1.03616	1.35374	2.10239	1.19613	RIMS3	9783
ENSG00000287743	0	0.106633	0.214214	0.122443	0	0.204987	NA	NA
ENSG00000237899	0.379345	0.75707	1.52088	0.43466	0.443861	0	NA	NA
ENSG00000272145	0.953198	1.3739	2.44156	1.51693	1.17727	1.8962	NA	NA
ENSG00000066136	57.5099	54.462	55.4971	39.6654	44.8061	43.2885	NFYC	4802
ENSG00000117013	1.65284	0.700955	1.20107	1.01794	1.66802	1.77023	KCNQ4	9132
ENSG00000179862	174.716	203.332	175.802	160.654	157.273	169.363	CITED4	163732
ENSG00000229528	0.379345	2.27121	0.380219	0	0	0.485121	NA	NA
ENSG00000171793	181.401	172.647	169.691	106.959	109.8	109.158	CTPS1	1503
ENSG00000281207	8.78469	5.20012	7.83489	1.96195	2.2648	1.76129	SLFNL1-AS1	100507178
ENSG00000171790	10.2618	8.38186	8.58504	2.20466	2.39657	2.19602	SLFNL1	200172
ENSG00000010803	21.3172	17.913	23.0531	16.0694	20.7035	18.8317	SCMH1	22955
ENSG00000215893	0	0.357295	0	0	0	0	NA	NA
ENSG00000287400	0	0.0401825	0.0807226	0.0461404	0	0	NA	NA
ENSG00000204060	1.58718	0.678769	2.49989	1.29901	1.72447	1.37733	FOXO6	100132074
ENSG00000229901	1.36044	0	0.454526	0	0.795909	0	FOXO6-AS1	101929901
ENSG00000252563	0	0	7.78622	0	0	0	RNA5SP45	100873284
ENSG00000127129	0.712975	0.284581	0.714617	0	0	0	EDN2	1907
ENSG00000127124	3.12456	2.58896	3.08981	0.799144	0.881347	0.838404	HIVEP3	59269
ENSG00000230638	0	0.0795227	0.239629	0	0.13987	0.152871	LOC100418723	100418723
ENSG00000287587	0	0	0.150743	0	0	0	NA	NA
ENSG00000044012	0	0	0	0.169474	0	0	GUCA2B	2981
ENSG00000198815	36.3658	29.1174	37.7591	23.8908	28.4255	26.2988	FOXJ3	22887
ENSG00000227527	0	0.809183	1.35464	0.46458	0.948829	0.172838	NA	NA
ENSG00000177181	2.0271	1.71935	2.42119	2.08073	1.67018	1.84703	RIMKLA	284716
ENSG00000066185	1.6349	1.04876	1.05343	0.267614	0.409919	0.149341	ZMYND12	84217
ENSG00000127125	65.1738	68.4608	62.2648	54.9333	46.4244	54.7242	PPCS	79717
ENSG00000186409	0.243333	0.437065	0.422749	0.0185877	0.132868	0.0726096	CCDC30	728621
ENSG00000171960	19.2768	21.227	20.7682	14.1332	13.6127	13.5477	PPIH	10465
ENSG00000285728	4.31183	2.68914	3.13328	1.66744	2.36492	1.82656	NA	NA
ENSG00000234917	0.29729	0.889967	0.893926	0.68128	0	0.570279	NA	NA
ENSG00000065978	1218.67	1223.07	1285.68	754.162	771.636	765.168	YBX1	4904
ENSG00000117385	88.674	88.8292	88.8206	47.0438	50.0596	43.5643	P3H1	64175
ENSG00000164008	1.91434	1.76043	1.99399	0.623636	1.69092	1.20006	C1orf50	79078
ENSG00000283580	0	0.176875	0	0	0	0	NA	NA
ENSG00000274386	0.38663	0.337579	0.290641	0.0830639	0.226193	0	TMEM269	100129924
ENSG00000177868	25.822	32.832	29.6385	24.4572	19.0053	21.0383	SVBP	374969
ENSG00000164010	7.34476	4.58067	6.03249	4.99685	5.37119	5.18559	ERMAP	114625
ENSG00000228192	0.798915	0.512491	0.285984	0.228852	0.367238	0.0364886	NA	NA
ENSG00000164011	8.58053	14.9838	11.4671	8.34671	9.56922	10.6302	ZNF691	51058
ENSG00000225099	4.19786	1.57084	4.20753	2.40499	1.22795	2.18091	NA	NA
ENSG00000288955	0	0	0	0.147284	0	0.0821913	NA	NA
ENSG00000117394	109.792	92.3985	105.881	50.4479	44.4229	43.1472	SLC2A1	6513
ENSG00000284138	0.406072	0	0	0	0	0	ATP6V0CP4	112436690
ENSG00000227533	0.877993	0.700894	0.704012	0.55331	0.256829	0.561405	SLC2A1-DT	440584
ENSG00000283973	0	0	0	0.305864	0	0	NA	NA
ENSG00000186973	0.787099	2.35626	0.262971	0.751559	0.76747	0.167762	FAM183A	440585
ENSG00000117395	434.866	489.564	425.391	287.625	268.808	300.409	EBNA1BP2	10969
ENSG00000284410	0	2.92279	0	0	3.42719	0	MIR6733	102465439
ENSG00000243710	1.60306	0.938917	1.22253	0.25955	0.5097	0.579363	CFAP57	149465
ENSG00000066056	1.11922	1.02748	0.628204	0.0769449	0.157148	0.229007	TIE1	7075
ENSG00000117400	0.344261	0	0.246467	0.19723	0.374038	0.18868	MPL	4352
ENSG00000287113	0	0	0	0	0	0.410219	NA	NA
ENSG00000234694	1.57884	5.25155	4.21993	4.82415	3.23287	2.35559	NA	NA
ENSG00000117399	229.31	234.457	220.8	316.455	318.226	325.946	CDC20	991
ENSG00000066322	176.069	171.398	155.105	101.445	98.7319	93.1889	ELOVL1	64834
ENSG00000288772	4.01009	3.55691	0.446591	0.765803	2.08537	1.42451	NA	NA
ENSG00000159479	65.2585	63.8063	65.5847	38.7942	40.026	41.4471	MED8	112950
ENSG00000229431	3.91073	4.14628	3.91974	0.560122	2.28792	0.781436	NA	NA
ENSG00000198198	7.36952	5.0595	6.52534	4.40231	6.99458	5.5943	SZT2	23334
ENSG00000229348	0	0.981413	0	0	0	0	NA	NA
ENSG00000142949	42.1316	30.6667	38.5267	24.451	34.6253	28.7911	PTPRF	5792
ENSG00000066135	17.3653	15.8577	20.0401	10.4051	12.4429	10.1105	KDM4A	9682
ENSG00000236200	2.10004	2.97569	3.4099	1.75657	2.16234	1.63822	NA	NA
ENSG00000126091	0.794577	0.50456	0.687807	0.600062	0.338078	0.161658	ST3GAL3	6487
ENSG00000229444	0	0	0	0	0.222877	0	ST3GAL3-AS1	101929592
ENSG00000224751	0	0	0	0	0	0.0870777	NA	NA
ENSG00000117407	0.78396	1.42234	1.0715	0.285814	0.458645	0.0455708	ARTN	9048
ENSG00000237950	1.04439	0.561164	1.0468	1.51887	1.50402	1.90067	NA	NA
ENSG00000288573	2.23339	2.00576	0	1.79134	1.04529	2.14211	NA	NA
ENSG00000117408	46.8524	41.939	50.3684	17.8041	21.5582	21.9694	IPO13	9670
ENSG00000285649	0.96154	0.610582	0.175228	0.350556	0.102279	0.0558933	NA	NA
ENSG00000132768	69.4834	72.0824	73.565	48.9397	49.0856	46.977	DPH2	1802
ENSG00000117410	193.023	221.609	195.715	77.2857	71.6803	68.1346	ATP6V0B	533
ENSG00000117411	55.7899	58.1313	58.5959	46.0307	44.8613	48.3306	B4GALT2	8704
ENSG00000159214	10.1959	8.59958	12.6526	14.6729	16.4747	12.8837	CCDC24	149473
ENSG00000196517	7.73539	6.68438	8.6724	5.61954	5.87846	4.79318	SLC6A9	6536
ENSG00000230615	0.632066	0.518088	0.656148	0.0775962	0.026413	0.0866046	NA	NA
ENSG00000227163	0	0	0.688781	0	0	0	NA	NA
ENSG00000171872	0.226167	0.112842	0.170016	0	0	0	KLF17	128209
ENSG00000233514	0	0.49525	0.994906	0.56868	0.290359	0.31735	NA	NA
ENSG00000283039	0	0.0564387	0	0	0	0	KLF18	105378952
ENSG00000271329	0.448924	0	0.674936	0	0	0	LOC100130714	100130714
ENSG00000178028	76.9927	92.0727	76.3588	64.3388	62.1494	65.0801	DMAP1	55929
ENSG00000117419	99.4424	103.442	93.9759	74.2255	75.9393	78.7939	ERI3	79033
ENSG00000233602	0	0.864087	0	0	1.01321	0	ERI3-IT1	100874278
ENSG00000187147	47.3089	49.0412	48.9141	26.7747	26.6362	29.3691	RNF220	55182
ENSG00000126106	4.71641	8.41132	6.6383	6.95639	8.2191	7.66773	TMEM53	79639
ENSG00000198520	0.294838	0.784554	1.47758	0.33783	0.172491	0.314208	ARMH1	339541
ENSG00000199377	0	4.57154	0	0	0	0	RNU5F-1	26828
ENSG00000142945	186.783	182.448	202.471	104.017	105.927	106.253	KIF2C	11004
ENSG00000225721	32.0377	22.4399	18.8346	8.1184	6.30781	3.93952	NA	NA
ENSG00000142937	1649.61	1831.02	1642.82	1363.47	1260.26	1279.17	RPS8	6202
ENSG00000264294	100.503	91.3736	125.358	37.1064	14.3728	15.7088	SNORD55	26811
ENSG00000200913	18.898	1.71433	1.72195	1.96851	5.02545	0	SNORD46	94161
ENSG00000202031	5.1049	22.923	2.55833	0	1.49328	1.63208	SNORD38A	94162
ENSG00000234093	0.464082	0	0.465151	0.265876	0.54301	0	RPS15AP11	644790
ENSG00000142959	2.98734	1.56146	2.63777	0.0407494	0.041612	0.0909602	BEST4	266675
ENSG00000173846	59.4808	54.7061	52.5004	5.6868	5.36048	6.54229	PLK3	1263
ENSG00000188396	11.34	4.4737	6.3439	0.151088	0.154287	0	DYNLT4	343521
ENSG00000222009	16.3669	12.9294	15.835	0.32558	0.265978	0.363378	BTBD19	149478
ENSG00000117425	1.1525	0.57502	0.339752	0.310719	0.337127	0.346791	PTCH2	8643
ENSG00000226499	0	0	0	3.7912	0	0	NA	NA
ENSG00000070785	57.9165	57.3016	60.6811	39.5256	37.3388	34.5675	EIF2B3	8891
ENSG00000229815	0.425916	0.212503	0.640345	0	0.249176	0	NA	NA
ENSG00000232369	0	0	0	0	0.637374	0	NA	NA
ENSG00000268949	0.114167	0.34177	0	0.0654073	0	0.109501	NA	NA
ENSG00000126107	22.5035	19.5143	21.8989	16.2429	17.8184	20.8209	HECTD3	79654
ENSG00000126088	80.2612	79.1518	77.0398	34.6317	31.473	33.5664	UROD	7389
ENSG00000162415	4.29323	2.73451	4.36416	2.4073	3.27768	3.83546	ZSWIM5	57643
ENSG00000281912	1.04486	0.208526	0.314181	0.239444	1.03918	0.334052	LINC01144	400752
ENSG00000186603	0.295162	0.589064	0.887526	1.86011	0.978524	1.57277	HPDL	84842
ENSG00000132781	0.886341	0.36852	1.18451	0.507792	0.216059	0.613972	MUTYH	4595
ENSG00000288208	0.322745	0.128822	0.194093	0.443768	0	0.0825477	NA	NA
ENSG00000132773	34.3708	39.683	41.4729	26.3636	22.6009	20.6454	TOE1	114034
ENSG00000070759	4.24716	2.32224	4.19863	1.46661	1.87207	1.48806	TESK2	10420
ENSG00000280670	3.65483	3.31548	4.24604	5.56783	3.3531	6.26733	CCDC163	126661
ENSG00000132763	4.60038	4.69649	5.60411	6.2646	5.81754	8.37215	MMACHC	25974
ENSG00000117450	678.782	711.464	710.37	425.82	382.446	413.513	PRDX1	5052
ENSG00000117448	59.8318	64.1874	60.9453	46.8482	38.7714	39.694	AKR1A1	10327
ENSG00000280836	3.60953	0	1.80892	2.06793	2.1117	2.308	NA	NA
ENSG00000289407	2.31041	2.30547	2.05843	3.08852	3.30409	2.79049	NA	NA
ENSG00000132780	157.144	150.48	159.268	96.8367	89.9395	90.5654	NASP	4678
ENSG00000281825	0	0	0	2.96703	0	0	NA	NA
ENSG00000159588	3.10387	2.77958	2.95148	1.86942	1.02434	1.27223	CCDC17	149483
ENSG00000159592	68.2522	60.0824	72.9307	61.6871	68.6727	62.1706	GPBP1L1	60313
ENSG00000225447	0.467727	2.33364	5.62565	1.33982	0.547274	1.79444	NA	NA
ENSG00000234329	3.17437	0.905025	2.49989	0.519606	0.265303	0.869893	RPL7AP16	100270896
ENSG00000159596	38.7833	42.3515	48.7742	30.1847	32.108	29.5558	TMEM69	51249
ENSG00000197429	34.8516	28.9428	36.3682	18.1934	20.7918	17.7398	IPP	3652
ENSG00000230896	37.049	25.3422	33.2412	14.0363	19.5774	18.9136	NA	NA
ENSG00000236111	0	0.261806	0	0	0	0	RPL6P1	440587
ENSG00000086015	89.9472	66.8997	87.6135	42.6125	55.3268	51.4116	MAST2	23139
ENSG00000117461	31.7056	32.2388	35.2794	12.0406	13.1939	12.9764	PIK3R3	8503
ENSG00000226957	0	0.274715	0.275937	0	0	0	NA	NA
ENSG00000227857	0.527055	1.05186	0	0	0	0	LOC101929626	101929626
ENSG00000117472	20.9683	25.879	22.897	7.27095	8.97442	8.0445	TSPAN1	10103
ENSG00000085998	114.055	114.959	109.294	83.7079	80.9867	85.4272	POMGNT1	55624
ENSG00000171357	0	0.771401	0.774832	0.775053	0.904527	0.494304	LURAP1	541468
ENSG00000085999	43.1158	42.1144	38.7623	21.3405	21.7922	19.5569	RAD54L	8438
ENSG00000132128	73.6977	67.8933	68.8881	43.0635	45.7442	44.3615	LRRC41	10489
ENSG00000173660	868.737	998.689	945.439	501.328	502.208	473.153	UQCRH	7388
ENSG00000117481	12.942	11.2642	13.9807	7.23608	7.50144	6.35977	NSUN4	387338
ENSG00000117480	24.3245	23.9233	20.6095	12.3316	11.0058	14.9941	FAAH	2166
ENSG00000232022	0.288646	0.0960097	0.675057	0.110245	0.225157	0	NA	NA
ENSG00000224863	0	0.254518	0	0	0	0	LINC01398	101929651
ENSG00000197587	1.4807	1.33682	1.2721	0.18178	0.206254	0.157798	DMBX1	127343
ENSG00000282881	0	0	0.109665	0	0	0	TMEM275	105378696
ENSG00000269956	1.38845	0.437521	1.24516	0.167464	0.55578	0.607443	MKNK1-AS1	100507423
ENSG00000079277	42.8408	37.8874	40.6763	18.7568	17.6591	18.8067	MKNK1	8569
ENSG00000142961	4.71801	3.76023	4.75958	1.10577	2.54512	2.0569	MOB3C	148932
ENSG00000123472	27.5125	27.8914	32.3317	24.3742	22.5341	25.2407	ATPAF1	64756
ENSG00000186118	0	0	0	0	0	0.408021	TEX38	374973
ENSG00000228237	2.18336	0.363116	0.729463	0.416955	1.70313	0.69804	EFCAB14-AS1	100130197
ENSG00000159658	77.3624	62.9951	73.7919	39.2164	47.1102	42.2283	EFCAB14	9813
ENSG00000186377	0.791984	0.237088	0.317523	0.0453734	0.0463339	0.202564	CYP4X1	260293
ENSG00000186160	0.0826418	0	0	0	0	0	CYP4Z1	199974
ENSG00000225506	0.387995	0.580749	1.16667	0.222285	0.453982	0	NA	NA
ENSG00000224805	0	0	0	0.15486	0	0	LINC00853	100874253
ENSG00000162367	0	0.0348155	0.139881	0	0	0.0223093	TAL1	6886
ENSG00000123473	63.2438	55.3056	68.7292	31.7886	34.0472	33.1483	STIL	6491
ENSG00000162368	134.906	149.53	147.088	87.656	83.5937	87.1389	CMPK1	51727
ENSG00000225762	2.95936	3.6913	1.48309	1.05965	0.649251	2.12881	NA	NA
ENSG00000186790	4.04234	2.72275	2.02583	1.73692	0.650352	0.581569	FOXE3	2301
ENSG00000237424	3.98789	3.83725	3.85432	2.97826	3.79122	4.73558	FOXD2-AS1	84793
ENSG00000186564	5.80278	7.67563	5.20748	4.36818	3.00009	4.53015	FOXD2	2306
ENSG00000225028	0	0	0.19821	0	0	0	NA	NA
ENSG00000117834	0	0	0	0	0	0.13958	SLC5A9	200010
ENSG00000132122	1.28464	2.42135	1.64526	2.51459	3.27763	3.51386	SPATA6	54558
ENSG00000235105	1.56355	0.992864	2.99184	0.895773	1.24737	1.18154	NA	NA
ENSG00000225671	0.600577	0	0.30098	0.172038	0	0.19201	NA	NA
ENSG00000142700	0.0563989	0	0.0565288	0	0	0	DMRTA2	63950
ENSG00000284700	0.57636	0	0	0	0	0	LOC105378714	105378714
ENSG00000185104	37.5627	34.7379	40.5897	28.7533	30.1282	31.3209	FAF1	11124
ENSG00000225767	0	1.06336	0.35603	0.610511	0	0.227129	NA	NA
ENSG00000230585	2.2031	1.31904	0	0.631087	0	0	NA	NA
ENSG00000123080	79.7451	78.8068	79.6321	68.7843	69.8248	69.2744	CDKN2C	1031
ENSG00000203356	0.226549	0.15071	0	0	0	0	LINC01562	105378716
ENSG00000123091	153.33	155.786	157.877	83.9145	76.8498	83.436	RNF11	26994
ENSG00000233406	0.821479	0	1.64674	0.470632	0.240297	0.262634	RPS2P8	440589
ENSG00000236434	0	0.819724	0	0	0	0	NA	NA
ENSG00000085831	0.971781	1.41577	0.993499	1.43639	2.00121	1.80199	TTC39A	22996
ENSG00000261664	0	0	0	0	0	0.093491	TTC39A-AS1	102724097
ENSG00000085832	46.4069	44.2358	48.0399	28.0936	30.7737	30.1602	EPS15	2060
ENSG00000232027	1.12254	0	0.187522	0.321557	0.547274	0.239259	NA	NA
ENSG00000227070	1.4807	1.47754	1.48411	0	1.73253	0	NA	NA
ENSG00000227742	0.755482	1.31927	1.13583	0.108205	0.110496	0.362302	NA	NA
ENSG00000117859	72.2659	57.9334	65.6678	49.9489	54.3312	55.6466	OSBPL9	114883
ENSG00000236973	0	0	0	0.204725	0	0	GAPDHP51	100421271
ENSG00000078618	143.959	126.106	146.238	96.4842	102.943	101.298	NRDC	4898
ENSG00000266993	1.66206	2.90239	1.38824	1.11091	2.67401	2.30263	LOC105378721	105378721
ENSG00000272175	0.638113	0.63675	0.639583	0	1.49328	0	NA	NA
ENSG00000169213	8.08076	6.22201	7.7911	0.969159	1.05511	1.17107	RAB3B	5865
ENSG00000200839	0	2.83	0	0.8124	0	0	RNA5SP48	100873287
ENSG00000117862	19.6432	17.3961	20.4268	11.3007	12.7849	12.4556	TXNDC12	51060
ENSG00000285839	0.179931	1.25683	0.541037	0.309252	0.789497	0.460205	NA	NA
ENSG00000198841	8.05487	10.2298	9.64616	3.11642	4.28399	4.94977	KTI12	112970
ENSG00000223390	0	0	0	0	0	0.299858	NA	NA
ENSG00000228369	0	0	0.458013	0.261796	0	0	TXNDC12-AS1	104355143
ENSG00000134717	45.562	42.3599	41.5447	36.2653	34.5223	36.1306	BTF3L4	91408
ENSG00000157077	7.13134	4.84089	8.43631	7.49027	8.67057	7.89454	ZFYVE9	9372
ENSG00000241745	0.565416	0	0	0	0	0	RN7SL788P	106481135
ENSG00000228407	0	1.04876	1.58015	0.602132	1.22976	0.336017	NA	NA
ENSG00000213735	0	0.320665	0	0	0.564007	0.205478	NA	NA
ENSG00000154222	46.5482	40.3312	41.8726	27.5187	26.6777	25.48	CC2D1B	200014
ENSG00000272100	0	0.911969	1.83205	1.57078	0	0.876567	NA	NA
ENSG00000287078	2.09306	0.569617	0.953584	0	0.667919	0	NA	NA
ENSG00000224680	0.943688	1.56945	0	0.360431	0	0.201137	NA	NA
ENSG00000085840	45.2261	40.6165	54.9701	17.7765	19.1576	21.6705	ORC1	4998
ENSG00000134748	33.1872	35.842	34.6325	19.4436	18.5568	19.9106	PRPF38A	84950
ENSG00000134744	26.1321	20.4264	25.0367	23.1761	25.3604	25.0312	TUT4	23318
ENSG00000236290	0	0	0.509483	0	0	0.650048	EEF1GP7	645311
ENSG00000116157	32.2743	28.5786	28.56	16.8244	21.4332	19.8931	GPX7	2882
ENSG00000182183	0.580103	1.92955	1.5505	0.553909	0.226254	0.370928	SHISAL2A	348378
ENSG00000162377	59.3631	51.2338	60.3081	27.6953	31.1386	29.7933	COA7	65260
ENSG00000162378	17.2009	14.0572	17.4806	12.8733	15.0183	14.2564	ZYG11B	79699
ENSG00000228929	8.63907	4.31031	6.29743	6.74917	5.51364	4.01744	RPS13P2	729236
ENSG00000206627	5.1049	0	0	0	0	0	RNU6-969P	106479994
ENSG00000203995	3.53994	2.77272	2.518	0.654212	0.86848	1.28995	ZYG11A	440590
ENSG00000242391	0.470188	0.938368	0	0.538749	0	0	NA	NA
ENSG00000121310	21.0136	21.8658	18.5841	23.8202	24.9161	26.6574	ECHDC2	55268
ENSG00000230953	1.02098	2.0376	2.04666	8.77392	8.36235	7.83401	NA	NA
ENSG00000231866	0	0	0	1.16986	0.597311	0	LOC100652967	100652967
ENSG00000116171	30.8247	29.7567	32.1259	36.6459	34.0434	34.693	SCP2	6342
ENSG00000236360	0	0	0.713479	0	0	0	NA	NA
ENSG00000226147	2.19734	2.60377	2.89066	1.1802	2.16933	0.878139	NA	NA
ENSG00000174348	0	0	0.0524248	0	0.0917998	0.0334444	PODN	127435
ENSG00000162383	0.148686	0.296738	0.0496763	0.283946	0.318952	0.158455	SLC1A7	6512
ENSG00000235563	0	0.0952913	0.19143	0	0	0	NA	NA
ENSG00000157184	15.9834	15.3796	15.9566	16.2791	15.659	16.9118	CPT2	1376
ENSG00000162384	87.0659	91.7336	83.3663	56.7545	63.742	61.0625	CZIB	54987
ENSG00000259818	0	0	0	0	0	0.063629	NA	NA
ENSG00000162385	115.21	151.383	129.944	65.3808	65.4902	70.7071	MAGOH	4116
ENSG00000226754	2.16703	0.86496	1.52041	1.05528	1.07762	0.762102	MAGOH-DT	100507564
ENSG00000157193	11.8583	8.96919	11.4661	7.1705	8.40665	7.96472	LRP8	7804
ENSG00000234578	2.28091	1.13802	0.381028	0.435585	1.55682	0	NA	NA
ENSG00000228838	0.264699	0	0	0.151648	0	0.169253	NA	NA
ENSG00000232762	1.42557	0.474175	2.38142	0	0.139002	0.151923	NA	NA
ENSG00000225675	0	0.628889	1.26337	0	1.10613	1.00746	LRP8-DT	105378732
ENSG00000285954	0	0.20123	0	0	0	0	NA	NA
ENSG00000174332	16.6678	15.1712	15.916	5.96818	5.53449	6.58904	GLIS1	148979
ENSG00000239007	0	0	2.79817	0	0	0	RNU7-95P	106479062
ENSG00000058804	58.3666	58.1244	59.7206	58.7144	58.2352	59.2814	NDC1	55706
ENSG00000201003	0	0	6.58394	3.01066	0	0	NA	NA
ENSG00000058799	21.9783	27.9037	25.9626	19.6743	21.3536	18.8841	YIPF1	54432
ENSG00000211452	0.480042	0.28741	1.25098	0.165012	0.0561684	0	DIO1	1733
ENSG00000081870	43.8345	48.6472	48.3625	19.2884	22.4758	19.9291	HSPB11	51668
ENSG00000116212	84.474	85.1021	85.4807	60.2336	48.9463	53.8847	LRRC42	115353
ENSG00000219102	0	0	0	0.481479	0.196669	0	HNRNPA3P12	100421395
ENSG00000203985	0	0	0	0.172327	0	0.384666	LDLRAD1	388633
ENSG00000116209	48.0419	48.08	51.8069	19.2838	18.054	17.0789	TMEM59	9528
ENSG00000280378	1.01807	0.203179	0.510208	0.116652	0.595609	0.26039	NA	NA
ENSG00000116205	4.46846	4.57582	5.3007	3.31748	3.32896	3.39228	TCEANC2	127428
ENSG00000225183	0	0	0	0.430094	0	0	NA	NA
ENSG00000215883	4.75339	5.85929	6.67008	4.69361	4.92384	4.02274	CYB5RL	606495
ENSG00000116221	353.521	384.649	383.118	166.43	157.912	162.564	MRPL37	51253
ENSG00000157216	13.6738	11.9324	12.9529	8.11034	7.59187	8.60616	SSBP3	23648
ENSG00000198711	0.272365	0.203838	0.409489	0.0390101	0.239015	0.478927	SSBP3-AS1	619518
ENSG00000162390	2.72323	1.93443	2.42879	0.502424	0.810096	0.664049	ACOT11	26027
ENSG00000162391	0.267206	0.799905	0.446369	0	0	0	FAM151A	338094
ENSG00000243725	0.758368	0.227025	0.532081	0.34758	0.310571	0.484915	TTC4	7268
ENSG00000162396	7.2045	8.09721	8.96936	6.1261	6.16705	5.57652	PARS2	25973
ENSG00000006555	0.119247	0	0.278884	0.113862	0.348819	0.152497	TTC22	55001
ENSG00000116133	300.465	244.11	290.711	153.34	181.145	177.805	DHCR24	1718
ENSG00000287724	0	0	0	0	0	0.27496	NA	NA
ENSG00000242396	0	0	0	0	0	0.100657	NA	NA
ENSG00000233203	5.25505	4.19506	5.79387	0.451599	1.38348	1.51208	NA	NA
ENSG00000284601	0	0	0	0	0	0.214883	LOC105378736	105378736
ENSG00000143001	0	0	0	0.244496	0	0.27288	TMEM61	199964
ENSG00000162399	0	0.0182655	0.0183468	0	0	0	BSND	7809
ENSG00000169174	0.0953933	0	0.0478065	0	0	0	PCSK9	255738
ENSG00000162402	31.2179	22.9796	28.8523	30.14	36.7885	33.8295	USP24	23358
ENSG00000260971	0.0309656	0	0	0	0	0	NA	NA
ENSG00000284686	0	0.106442	0	0	0	0.20462	NA	NA
ENSG00000223956	0	0.168755	0.084753	0	0.0989393	0	LINC01767	105378744
ENSG00000162407	11.6822	9.42382	13.0222	6.44261	7.40935	6.8764	PLPP3	8613
ENSG00000236776	0	0	0	0.222527	0	0	RPL21P23	100270879
ENSG00000162409	16.1769	10.6536	15.1039	13.021	12.5927	11.2353	PRKAA2	5563
ENSG00000187889	0.0561331	0	0.281312	0	0	0.0358925	FYB2	199920
ENSG00000173406	0	0.0313284	0	0	0	0	DAB1	1600
ENSG00000223416	1.54027	1.53698	0	0	0.901115	0	NA	NA
ENSG00000162600	9.98487	11.1132	16.6477	17.2162	15.334	19.3377	OMA1	115209
ENSG00000286918	0	0	0.0999906	0.228615	0.583637	0.127578	NA	NA
ENSG00000184292	2.65062	2.74292	3.14871	0.393701	0.0574337	0.188317	TACSTD2	4070
ENSG00000185839	11.1346	10.594	9.60301	9.04943	9.241	6.9541	AK2P1	266920
ENSG00000162601	31.7001	23.2967	27.3064	12.011	13.4686	11.3404	MYSM1	114803
ENSG00000283445	0.452429	0.112866	0.113368	0	0	0	NA	NA
ENSG00000177606	353.558	330.852	313.079	40.5112	42.0749	40.0931	JUN	3725
ENSG00000234807	0.209095	0.104324	0.489012	0.139757	0.183492	0.133699	NA	NA
ENSG00000272226	0	0	0.334735	0	0.195382	0.427088	NA	NA
ENSG00000231740	0	0.902734	0	0	0	0	NA	NA
ENSG00000232453	5.55523	5.80119	6.21547	0.962192	1.20931	1.73475	LINC02777	105378753
ENSG00000237352	0.102773	0.102554	0.180268	0	0	0.0492864	NA	NA
ENSG00000228121	0	0.217692	0	0	0	0	NA	NA
ENSG00000235215	1.12727	0	0	0	0	0	NA	NA
ENSG00000224609	0.19295	0.247549	0.138139	0.0157918	0.0645044	0.105751	HSD52	729467
ENSG00000172456	4.49129	7.41517	6.87522	5.42689	6.54503	5.43034	FGGY	55277
ENSG00000226883	0	0	0.933941	0	0	0.595807	NA	NA
ENSG00000134709	9.60129	7.30262	8.77705	5.0348	5.52562	5.89927	HOOK1	51361
ENSG00000134716	4.46917	3.79542	4.09823	1.47088	0.500673	1.58084	CYP2J2	1573
ENSG00000226476	0	0.0151042	0	0	0	0	LINC01748	105378763
ENSG00000162599	2.33174	2.00871	2.26985	2.3642	2.1002	1.95219	NFIA	4774
ENSG00000237928	0	0	0.071748	0	0	0	NFIA-AS2	100996570
ENSG00000287224	0.378541	0	0	0	0	0	NA	NA
ENSG00000162604	16.7157	15.5266	15.7739	10.6718	9.67527	8.75535	TM2D1	83941
ENSG00000271200	0	0	0.419398	0	0	0.267555	NA	NA
ENSG00000132849	5.58349	5.29111	6.55411	8.1044	9.31732	8.32644	PATJ	10207
ENSG00000132854	0.0262212	0.0261652	0	0	0	0	KANK4	163782
ENSG00000162607	110.322	108.378	116.513	60.6857	53.5506	56.8715	USP1	7398
ENSG00000116641	15.6026	12.3887	15.5715	14.7108	16.8739	16.8889	DOCK7	85440
ENSG00000132855	0	0	0	0	0	0.0780902	ANGPTL3	27329
ENSG00000235545	0	0.871124	0	0.083357	0.255365	0.0930342	DOCK7-DT	121832810
ENSG00000125703	11.6525	11.0826	10.5844	8.17091	7.95332	8.57621	ATG4C	84938
ENSG00000203605	0.217098	0	0	0	0	0	NA	NA
ENSG00000224209	0.0779204	0.349893	0.3905	0.535695	0.205138	0.323855	LINC00466	199899
ENSG00000228734	0.623999	0	1.25087	0.119165	0.365062	0.132999	NA	NA
ENSG00000230798	5.65814	5.14419	6.17528	3.52974	2.7953	2.49235	FOXD3-AS1	100996301
ENSG00000187140	2.51061	2.29648	2.65619	1.19862	1.9176	1.73911	FOXD3	27022
ENSG00000088035	27.8352	27.7757	29.7843	16.9013	14.807	17.2486	ALG6	29929
ENSG00000142856	63.314	76.7408	71.6	41.8755	40.7257	45.0413	ITGB3BP	23421
ENSG00000286429	0	0.591343	0	0	0	0.0947313	LOC102724319	102724319
ENSG00000203965	12.0591	15.3077	16.527	7.51973	7.77491	8.23536	EFCAB7	84455
ENSG00000116652	0.603111	1.05319	0.50375	0.201557	0.205824	0.0964101	NA	NA
ENSG00000079739	67.6403	64.1494	64.2796	75.3456	67.3721	69.8078	PGM1	5236
ENSG00000244256	1.17162	1.75367	1.17432	2.3493	1.7136	3.74577	RN7SL130P	106479269
ENSG00000185483	11.1924	9.81636	9.39826	8.12006	10.8604	9.73854	ROR1	4919
ENSG00000228056	0.364636	1.09157	0	0.835611	0.639976	0	NA	NA
ENSG00000223949	0.975237	0.324385	0.52947	0.02328	0	0.103931	ROR1-AS1	101927034
ENSG00000158966	31.6543	25.876	34.856	21.1941	24.9429	21.501	CACHD1	57685
ENSG00000162437	20.5426	17.3388	22.0955	13.0017	14.6783	14.0698	RAVER2	55225
ENSG00000162434	190.274	155.769	184.158	101.832	112.028	107.252	JAK1	3716
ENSG00000226891	0.0940047	0.0938039	0.0314071	0.035904	0.0366641	0.0801445	LINC01359	101927084
ENSG00000272506	0.289113	0	0.289778	0	0	0	NA	NA
ENSG00000265996	2.03036	0	0	2.32642	0	0	MIR3671	100500854
ENSG00000162433	14.7176	14.0253	16.325	9.97766	9.11259	10.4773	AK4	205
ENSG00000116675	14.828	12.622	12.7633	2.41558	2.74816	2.46079	DNAJC6	9829
ENSG00000213625	60.4608	57.6266	52.6631	27.016	25.7306	26.868	LEPROT	54741
ENSG00000116678	0.830879	1.43061	1.60027	1.14804	1.12469	1.02089	LEPR	3953
ENSG00000237852	0	0.421489	0	0	0	0	NA	NA
ENSG00000224570	0	0.0992153	0	0	0.174506	0	NA	NA
ENSG00000184588	1.95697	2.51073	1.96148	0.608633	0.866853	0.607786	PDE4B	5142
ENSG00000118473	2.2153	1.74585	2.10686	0.346136	0.537558	0.378271	SGIP1	84251
ENSG00000264720	0	4.57154	0	0	0	0	MIR3117	100422871
ENSG00000248458	0	0	0.774581	0	0	0	NA	NA
ENSG00000172410	0	0	0	0.139079	0	0	INSL5	10022
ENSG00000152763	4.49671	3.61863	3.70742	0.934911	1.18807	1.15939	DNAI4	79819
ENSG00000198160	22.6026	18.9567	23.9519	12.5917	12.8312	12.0881	MIER1	57708
ENSG00000289394	0.254881	0.76301	1.53281	0.43807	0.596458	0.814878	NA	NA
ENSG00000116704	12.9539	11.8898	14.7477	7.3057	8.59122	8.08005	SLC35D1	23169
ENSG00000203963	0.0733614	0	0	0	0	0	C1orf141	400757
ENSG00000081985	0.600375	0.688957	0.631846	0.189178	0.105372	0.268724	IL12RB2	3595
ENSG00000142864	219.926	218.451	225.402	156.179	149.977	161.104	SERBP1	26135
ENSG00000223263	6.80654	1.698	3.41111	4.8744	2.98655	3.26417	RNU6-387P	106481891
ENSG00000116717	425.27	486.209	448.238	27.0291	30.6939	27.5475	GADD45A	1647
ENSG00000172380	135.172	117.481	142.126	54.8029	63.4073	60.4893	GNG12	55970
ENSG00000232284	0.749026	0.632438	1.0395	0.0660189	0.134833	0.110525	GNG12-AS1	100289178
ENSG00000162595	0	0	0.0676551	0	0	0	DIRAS3	9077
ENSG00000116729	119.898	115.007	119.14	20.8601	19.8592	20.8986	WLS	79971
ENSG00000234383	0.13434	0.804316	0.269298	0.0769642	0.157187	0.429496	NA	NA
ENSG00000229133	0	0	0.307703	0	0.179604	0	RPS7P4	149224
ENSG00000237622	0	0	0	0	0.620352	0	ELOCP18	100130626
ENSG00000116745	0	0.0684414	0	0	0	0	RPE65	6121
ENSG00000024526	36.9303	32.9171	34.8418	48.3388	46.748	47.2488	DEPDC1	55635
ENSG00000233589	1.1167	1.48575	0.74618	2.02592	1.52439	2.38012	NA	NA
ENSG00000234264	0.859687	2.2876	1.57972	0.656695	0.670597	0.366467	DEPDC1-AS1	101927220
ENSG00000285041	0	0	0.0679374	0	0	0	NA	NA
ENSG00000285407	1.24673	0.77754	0.780999	0.0446412	0.410277	0	NA	NA
ENSG00000033122	0.0241922	0.0241405	0.0545578	0.0311848	0.00353833	0.0541413	LRRC7	57554
ENSG00000066557	46.4433	45.1526	51.5895	29.7042	28.3108	27.4865	LRRC40	55631
ENSG00000244389	0	0	0	1.72327	0	0	RN7SL242P	106480496
ENSG00000116754	96.0595	101.056	111.603	63.7663	68.8577	62.0104	SRSF11	9295
ENSG00000118454	22.3103	19.5899	20.7193	11.3014	10.6926	10.8	ANKRD13C	81573
ENSG00000197568	20.0947	31.7098	28.7282	11.0662	11.9384	11.5541	HHLA3	11147
ENSG00000226088	1.24293	2.17049	0	0.712086	0.727161	0	NA	NA
ENSG00000116761	11.0209	16.246	17.8246	2.39164	3.37034	3.73702	CTH	1491
ENSG00000271992	0	1.91298	1.92149	0	0	0	NA	NA
ENSG00000233020	0.184769	0.737497	1.11117	0.105856	0.216193	0.236289	NA	NA
ENSG00000050628	1.51548	1.4347	1.11002	0.0445247	0.068201	0.0745406	PTGER3	5733
ENSG00000235782	0	0.238037	0	0	0	0	NA	NA
ENSG00000269933	0	0	0.827811	0	0.483187	0	NA	NA
ENSG00000235079	3.32584	3.68749	4.62986	3.70495	3.0267	2.48104	NA	NA
ENSG00000132485	86.6941	87.6427	93.6699	53.964	45.5675	44.1	ZRANB2	9406
ENSG00000207721	49.8618	6.21942	24.9883	22.6149	18.2319	26.5688	MIR186	406962
ENSG00000229956	0.0443061	0.0294743	0	0.0592277	0.0259207	0.0377735	NA	NA
ENSG00000172260	1.43786	1.90841	2.11279	0.175949	0.0980039	0.133892	NEGR1	257194
ENSG00000233994	0.587735	0	0	0	0	0	GDI2P2	100420259
ENSG00000286863	0	0.177863	0.107193	0	0.0625674	0	NA	NA
ENSG00000162620	0.375163	0.374362	0.470034	0.752269	0.466404	0.71966	LRRIQ3	127255
ENSG00000259030	0.0191502	0	0	0	0	0	FPGT-TNNI3K	100526835
ENSG00000254685	6.02306	5.33825	7.57429	5.4439	5.90932	4.97554	FPGT	8790
ENSG00000178965	0.0232162	0	0.0232696	0	0	0	ERICH3	127254
ENSG00000116791	43.8747	44.3988	43.1227	50.4054	47.4886	47.252	CRYZ	1429
ENSG00000162623	18.6223	21.2298	20.9663	17.8301	17.6703	18.171	TYW3	127253
ENSG00000137968	0.174569	0.116131	0.204133	0.0833434	0	0.0372076	SLC44A5	204962
ENSG00000230863	0.845068	1.0842	0.968017	0.0691638	0.211884	0	NA	NA
ENSG00000117054	81.8061	82.9685	84.0411	58.0906	54.4673	52.6755	ACADM	34
ENSG00000181227	1.84742	1.31676	1.19036	0.9072	1.31241	0.843766	NA	NA
ENSG00000137955	75.021	92.3516	88.8974	63.1313	51.1367	56.4131	RABGGTB	5876
ENSG00000206620	42.9716	13.541	31.7362	44.0547	26.4631	28.923	SNORD45C	692085
ENSG00000207241	25.5245	16.98	36.243	13.4046	13.6884	27.2014	SNORD45A	26805
ENSG00000201487	59.5572	47.0487	47.258	1.4217	10.1626	7.93375	SNORD45B	26804
ENSG00000057468	0.327838	0.0545229	0.109531	0.062607	0.0958985	0.0349376	MSH4	4438
ENSG00000225605	0.124337	0.496284	0	0	0	0	NA	NA
ENSG00000230027	0	0.161495	0	0	0	0	NA	NA
ENSG00000184005	0.469639	0.156212	0.496872	0	0.0152642	0.133465	ST6GALNAC3	256435
ENSG00000226415	13.1026	15.9272	21.0124	12.8294	9.47733	10.663	NA	NA
ENSG00000117069	0.225473	0.0642834	0.129139	0	0	0	ST6GALNAC5	81849
ENSG00000230498	0	0	0.1717	0	0	0	NA	NA
ENSG00000142892	27.5104	28.939	32.6078	16.0208	15.2036	16.9691	PIGK	10026
ENSG00000226084	12.2334	13.8135	16.1336	9.77515	13.9372	4.52867	RPL17P6	645441
ENSG00000228187	0	0	0	0	0.549191	0	LOC100421400	100421400
ENSG00000289212	0.982792	0	1.18207	0	0.91995	0	NA	NA
ENSG00000287870	0.147541	0.147225	1.33092	0	0	0	NA	NA
ENSG00000154027	8.01731	7.72432	8.35246	3.30347	2.95751	2.67685	AK5	26289
ENSG00000036549	24.9379	22.3337	24.3411	15.5803	17.3261	16.6935	ZZZ3	26009
ENSG00000077254	52.9685	47.8566	55.2702	32.6599	34.0101	30.6162	USP33	23032
ENSG00000180488	17.1034	17.8068	19.8678	11.1439	11.293	10.5412	MIGA1	374986
ENSG00000219201	66.5411	63.8824	71.1666	34.1208	38.8155	33.3683	NA	NA
ENSG00000235613	0	0	0.423114	0.0604621	0	0	NSRP1P1	100420557
ENSG00000235927	1.24727	2.64479	0.937608	0.714572	0.228031	0.697837	NEXN-AS1	374987
ENSG00000162614	17.4404	16.6145	21.4414	6.00711	5.36364	5.66008	NEXN	91624
ENSG00000162613	57.5211	49.7469	55.9342	36.4091	42.0611	36.5474	FUBP1	8880
ENSG00000162616	39.8211	36.9723	40.1595	13.4344	13.0707	11.216	DNAJB4	11080
ENSG00000137960	2.27005	1.1326	0.853228	0.62317	0.636362	0.272158	GIPC2	54810
ENSG00000273338	0	3.41225	5.14114	0.489772	2.00056	2.73316	NA	NA
ENSG00000285928	0.597231	0.993259	0.698374	0.62729	0.349402	0.445527	NA	NA
ENSG00000213560	0	0	0.322092	0	0	0	NA	NA
ENSG00000137959	0.0859549	0.0571809	0.0574353	0	0	0	IFI44L	10964
ENSG00000137965	2.65564	3.49796	2.23588	0	0.0621459	0	IFI44	10561
ENSG00000235400	0	0	0.112844	0	0.065866	0	LOC652549	652549
ENSG00000230787	0	0	0	0	0.188172	0	PSAT1P3	729779
ENSG00000117114	16.6675	10.8415	15.3241	8.90056	11.3281	10.1575	ADGRL2	23266
ENSG00000227288	0.320009	0.212884	0.855322	0.0611119	0.374433	0.477446	NA	NA
ENSG00000215875	0	0	0	0	0	0.429093	ST13P20	729828
ENSG00000233290	0	0	0.0309351	0	0	0	NA	NA
ENSG00000230817	0	0.0982314	0	0	0	0	LINC01362	103283057
ENSG00000231364	0	0	0	0	0	0.083209	NA	NA
ENSG00000233008	0.0172797	0.0172427	0	0	0.101092	0.0441957	LOC101927560	101927560
ENSG00000233008	0.0172797	0.0172427	0	0	0.101092	0.0441957	LINC01725	101927587
ENSG00000137941	13.0622	12.5244	13.8938	6.42708	7.57685	8.22434	TTLL7	79739
ENSG00000271576	5.1336	2.67268	4.58614	2.68533	2.67689	2.42621	NA	NA
ENSG00000142875	49.1538	42.7975	47.818	22.1517	23.3835	23.6358	PRKACB	5567
ENSG00000213540	0	0	0	0	0.212027	0	NA	NA
ENSG00000203943	2.67705	2.32665	2.337	1.43476	1.26304	1.27001	SAMD13	148418
ENSG00000240520	0	0.42996	0.719787	0	0	0	NA	NA
ENSG00000137976	0	0	0	0.201501	0	0	DNASE2B	58511
ENSG00000285361	0	0.946912	0.27175	0.232995	0.158618	0.173363	NA	NA
ENSG00000117133	84.7325	95.607	88.8377	59.4953	60.5266	56.4744	RPF1	80135
ENSG00000174021	38.8103	42.1097	35.7147	14.6856	11.9476	12.1913	GNG5	2787
ENSG00000285851	1.59647	0.398265	1.06676	0.381096	0.272415	0.297737	NA	NA
ENSG00000122432	0.247468	0.185204	0.0620094	0.141776	0.108583	0	SPATA1	100505741
ENSG00000117151	15.4716	13.5936	14.9895	8.30302	8.00156	9.12785	CTBS	1486
ENSG00000284882	5.72141	9.46095	8.02843	0.936527	2.58215	1.04525	LOC105378819	105378819
ENSG00000285374	0	0.504594	0	0	0	0	NA	NA
ENSG00000180869	0	0	0.0620954	0	0.0362446	0	LINC01555	439927
ENSG00000232622	1.44673	0	0	0	0	0	NA	NA
ENSG00000117155	58.8913	53.2106	62.6577	36.8065	39.253	36.7706	SSX2IP	117178
ENSG00000285325	0	0	0	0	0	0.389918	NA	NA
ENSG00000171517	48.306	46.3877	44.6695	13.0558	11.6472	12.5037	LPAR3	23566
ENSG00000153898	24.359	23.0184	25.474	11.4334	11.023	12.3479	MCOLN2	255231
ENSG00000162643	1.62073	1.28266	1.62446	0.128073	0.196176	0.178677	DNAI3	126820
ENSG00000055732	27.6706	23.1455	25.6279	5.55178	5.14564	5.62396	MCOLN3	55283
ENSG00000280099	6.97204	5.08807	6.8838	3.27893	3.47011	3.92575	NA	NA
ENSG00000097096	9.08721	7.92617	7.60104	3.55815	4.78089	3.61591	SYDE2	84144
ENSG00000162642	62.5323	69.7302	70.5859	14.0931	13.6273	14.4069	C1orf52	148423
ENSG00000223254	0	3.33252	3.34735	0	0	3.20316	NA	NA
ENSG00000142867	111.946	119.447	114.1	24.4976	24.2414	22.1798	BCL10	8915
ENSG00000223653	1.64915	1.52522	2.05611	0.161309	0.164724	0.360073	NA	NA
ENSG00000153904	114.362	95.6166	109.941	34.9018	41.2466	38.1816	DDAH1	23576
ENSG00000199459	0	0	1.62803	0	0	0	NA	NA
ENSG00000273264	1.46452	1.46139	0	0.279679	0	0	NA	NA
ENSG00000282057	3.72696	3.77451	2.95498	1.14727	1.56208	1.3516	NA	NA
ENSG00000272691	2.9411	1.46741	0	0.842489	1.29049	0	NA	NA
ENSG00000142871	393.658	408.079	380.178	169.9	174.46	167.006	CCN1	3491
ENSG00000117174	43.2637	39.9809	46.1638	24.225	25.6647	26.7059	ZNHIT6	54680
ENSG00000171502	0.104578	0.260887	0.366866	0.119827	0.030591	0	COL24A1	255631
ENSG00000285210	0.125958	0	0	0	0.036845	0.04027	NA	NA
ENSG00000122417	24.1345	22.5615	26.1004	15.2751	14.6242	14.4571	ODF2L	57489
ENSG00000278281	6.38113	3.18375	3.19791	1.8279	0	6.12032	MIR7856	102465842
ENSG00000137975	0	0.0453088	0	0	0.026564	0	CLCA2	9635
ENSG00000153923	0.311908	0.103747	0.0521045	0	0	0.06648	CLCA3P	9629
ENSG00000261737	0.929613	0.927627	3.54067	1.81078	1.84911	1.54547	CLCA4-AS1	105378828
ENSG00000097033	61.6318	56.3889	59.4552	32.7692	30.5307	32.2946	SH3GLB1	51100
ENSG00000183291	221.908	224.459	215.778	125.846	114.384	117.262	SELENOF	9403
ENSG00000153936	35.6688	35.6798	39.7792	23.4382	23.4105	22.109	HS2ST1	9653
ENSG00000225568	0.432619	0.215847	0.650423	0.247851	0.379647	1.1065	LOC100421468	100421468
ENSG00000267272	0.0302423	0.120711	0.0909359	0.0346521	0.0176928	0.038675	LINC01140	339524
ENSG00000143013	23.2204	24.0726	22.8557	13.3629	13.9305	13.8029	LMO4	8543
ENSG00000227290	0	0.193793	0	0	0	0	LINC01364	100505768
ENSG00000237505	0.0114109	0.0113865	0.0571858	0	0	0	PKN2-AS1	101927891
ENSG00000279778	0	0	0	0	0.0338611	0	NA	NA
ENSG00000286758	0.298283	0	0	0	0	0	NA	NA
ENSG00000230053	0.485521	0	0	0	0	0	NA	NA
ENSG00000065243	60.0451	51.4771	58.9336	35.8913	39.9974	41.0114	PKN2	5586
ENSG00000207234	0	0	0	0.956658	0	2.13544	RNU6-125P	106479621
ENSG00000241975	9.55163	11.2132	7.32101	3.54084	5.91676	4.31117	NA	NA
ENSG00000137947	83.246	89.8697	97.1013	25.2865	19.4154	22.9349	GTF2B	2959
ENSG00000235308	0.376151	0	0	0.430999	0	1.92414	NA	NA
ENSG00000137944	20.6998	20.8367	32.0311	17.4245	15.6157	17.5897	KYAT3	56267
ENSG00000213516	9.93986	10.4093	9.5403	5.57389	5.54805	5.95148	RBMXL1	494115
ENSG00000117226	13.0018	14.4417	12.2652	0.910038	0.585117	0.37618	GBP3	2635
ENSG00000117228	4.50345	4.33707	4.30387	0.0300007	0	0.0334836	GBP1	2633
ENSG00000234518	30.3335	34.6983	37.448	24.1601	21.6417	21.5246	NA	NA
ENSG00000162645	3.71504	2.66039	2.45319	0.0751192	0.230128	0.195627	GBP2	2634
ENSG00000286802	0.358264	0.408571	0.256493	0	0	0	NA	NA
ENSG00000213512	0.957432	1.24935	1.18109	0	0.0430871	0	GBP7	388646
ENSG00000162654	4.10238	3.04844	3.73272	0.100012	0.255323	0.353472	GBP4	115361
ENSG00000154451	0.157374	0.44494	0.236604	0.0601071	0	0	GBP5	115362
ENSG00000183347	0.114411	0.0380555	0.0764496	0	0	0	GBP6	163351
ENSG00000286548	0.0601993	0.0300354	0.150845	0.12071	0.0528282	0.0577389	NA	NA
ENSG00000197147	13.0574	10.3973	13.3078	9.31941	10.4812	9.55798	LRRC8B	23507
ENSG00000231999	0.575291	0.661042	0.629036	0.559303	0.509949	0.434734	LRRC8C-DT	400761
ENSG00000171488	23.7232	24.0455	24.6021	12.2492	12.042	11.8867	LRRC8C	84230
ENSG00000231613	0	0.70055	0	0.201105	0	0	NA	NA
ENSG00000272931	0	0.256532	0.773021	0.294568	0.451206	0	NA	NA
ENSG00000171492	16.1928	14.2124	18.227	14.5712	14.0612	14.1215	LRRC8D	55144
ENSG00000228175	3.92146	1.22284	1.22828	3.65078	4.73178	4.07462	NA	NA
ENSG00000162664	9.49407	10.2728	11.334	6.54393	6.53906	6.46774	ZNF326	284695
ENSG00000287406	0	0	0.185003	0	0	0	NA	NA
ENSG00000287372	0.0824131	0.0822371	0.0826029	0	0	0	NA	NA
ENSG00000229201	0	0.771818	0.775252	0	0	0	NA	NA
ENSG00000233593	0.325345	0.286456	0.326094	0.175428	0.134356	0.305929	LINC02609	105378853
ENSG00000285532	0	0	0.189707	0	0	0	NA	NA
ENSG00000225446	0	0.230498	0	0.0661683	0	0	NA	NA
ENSG00000272094	0.203267	0	0	0	0	0	NA	NA
ENSG00000232882	10.9332	10.0485	13.2654	5.27471	10.9411	6.80692	NA	NA
ENSG00000122482	37.8837	33.8706	42.19	22.8669	25.0975	24.0327	ZNF644	84146
ENSG00000162669	0.036471	0.181966	0.14622	0.188051	0.170695	0.139922	HFM1	164045
ENSG00000097046	47.3524	42.0766	50.4016	21.8469	19.6739	20.5314	CDC7	8317
ENSG00000229067	1.18326	0	0	0	0.692247	0	NA	NA
ENSG00000203914	0	0	0	0.0653238	0	0	HSP90B3P	343477
ENSG00000069702	4.55082	2.37376	3.36915	3.31826	3.14647	3.42242	TGFBR3	7049
ENSG00000289483	1.29472	1.10739	2.03925	0.423861	0	0	NA	NA
ENSG00000172031	9.08289	6.95281	7.35787	1.14053	0.946296	0.875143	EPHX4	253152
ENSG00000230667	1.01633	1.41983	1.62988	1.86325	1.07027	1.94959	SETSIP	646817
ENSG00000189195	0.560007	0.352933	1.12259	0.607893	0.706978	0.471156	BTBD8	284697
ENSG00000203910	0	0.328342	0.659606	0	0	0	C1orf146	388649
ENSG00000174842	20.6639	19.731	22.497	14.543	15.0072	14.6936	GLMN	11146
ENSG00000122484	2.74896	1.97291	2.40558	1.84748	2.32576	2.16336	RPAP2	79871
ENSG00000162676	0.850465	1.5866	0.852424	0.29658	0.23796	0.26008	GFI1	2672
ENSG00000067208	4.9353	4.19853	4.90108	4.02622	3.39295	4.26096	EVI5	7813
ENSG00000223787	0	1.54587	0	0.295845	0	0	NA	NA
ENSG00000122406	932.985	995.857	942.103	668.741	630.227	638.466	RPL5	6125
ENSG00000154511	4.04627	3.17242	5.21433	2.11944	2.09667	2.03285	DIPK1A	388650
ENSG00000206680	9.40377	1.87674	9.42543	2.155	6.60185	7.21553	SNORD21	6083
ENSG00000207523	4.03019	12.0647	2.69298	0.769642	9.43122	0	SNORA66	26782
ENSG00000287797	0.219139	0	0	0.125547	0	0	NA	NA
ENSG00000143033	27.368	26.5318	29.7314	14.3397	12.4645	14.343	MTF2	22823
ENSG00000117500	47.937	49.1012	55.0297	26.1613	27.475	26.575	TMED5	50999
ENSG00000122483	7.06755	6.54187	7.50053	5.75296	6.04313	6.64577	CCDC18	343099
ENSG00000223745	4.12773	4.02084	5.51631	1.74545	1.58116	1.75956	NA	NA
ENSG00000117505	33.0553	32.9319	35.5725	13.8317	13.5256	14.1284	DR1	1810
ENSG00000229635	0.697936	0.348223	0.349772	0	0.408318	0	LOC100421273	100421273
ENSG00000137942	34.7004	29.8869	34.7803	22.5271	24.2516	21.5683	FNBP1L	54874
ENSG00000137936	51.7901	50.6873	46.4931	20.2347	21.8771	22.7497	BCAR3	8412
ENSG00000224093	0.706212	0.50336	0.606719	0	0.177068	0.0645093	NA	NA
ENSG00000211575	0	0	2.23854	0	1.30662	2.85615	MIR760	100126348
ENSG00000260464	0.708211	0.403828	1.21687	0.869443	0.23676	0.129384	NA	NA
ENSG00000067334	33.8797	37.8896	41.3993	18.3162	16.7892	19.0668	DNTTIP2	30836
ENSG00000023909	39.2357	40.9315	35.5686	20.8311	22.8904	21.9462	GCLM	2730
ENSG00000198691	1.33006	0.651968	0.912138	0.240632	0.532408	0.268568	ABCA4	24
ENSG00000137962	115.22	96.0364	116.116	48.6884	51.5606	50.5997	ARHGAP29	9411
ENSG00000226835	1.52576	2.73	2.53121	0.361705	0.307801	0.302772	ARHGAP29-AS1	107985092
ENSG00000178596	0.181392	0	0	0	0	0	NA	NA
ENSG00000236098	1.20724	5.72214	11.4952	1.38328	0.52971	0.192983	NA	NA
ENSG00000117528	53.6391	62.5702	54.2804	30.5688	32.37	32.2856	ABCD3	5825
ENSG00000117525	13.9952	15.2066	16.0536	8.77519	9.91619	8.4019	F3	2152
ENSG00000288736	0.727998	0.103778	0	0.0595823	0.121687	0	NA	NA
ENSG00000224081	0.356725	0.166116	0.0953457	0.190746	0.125218	0	SLC44A3-AS1	101928079
ENSG00000263526	0	0	0	4.99329	0	0	MIR378G	100616321
ENSG00000143036	1.07246	2.14034	1.5049	0.696343	1.50582	0.457167	SLC44A3	126969
ENSG00000117519	133.379	115.951	131.103	48.5863	52.7672	42.7923	CNN3	1266
ENSG00000235501	2.05653	2.54465	3.54538	1.5081	1.78066	1.47278	NA	NA
ENSG00000172339	0.857624	1.00793	0.496657	1.08095	0.55749	0.572753	ALG14	199857
ENSG00000152078	3.30825	2.69858	3.0527	0.842365	1.13669	1.00731	TLCD4	148534
ENSG00000271092	0.958667	0.47831	0.120109	0.686535	0.420641	0.229871	TLCD4-RWDD3	100527978
ENSG00000226026	0	0	0	0.0512966	0.0523825	0	RWDD3-DT	101928118
ENSG00000122481	8.50817	4.76632	7.33089	4.8744	4.80294	5.72661	RWDD3	25950
ENSG00000228852	2.40797	0.480566	0	1.10364	0	1.84764	NA	NA
ENSG00000287919	0.196631	0	0	0	0	0	NA	NA
ENSG00000234422	0.525505	0	0	0	0	0	UBE2WP1	619457
ENSG00000228502	1.9295	2.82389	2.57859	1.5476	0.978316	1.56276	NA	NA
ENSG00000137970	150.209	178.767	159.185	124.287	109.007	138.869	RPL7P9	653702
ENSG00000117569	2.31053	2.01375	1.87614	2.20341	2.13028	1.67376	PTBP2	58155
ENSG00000188641	2.86792	2.13045	2.87453	0.693735	0.372853	0.835399	DPYD	1806
ENSG00000228057	1.27825	1.27552	0.427066	0.406846	0.249275	0.544893	SEC63P1	100420341
ENSG00000225206	0.109817	0.284913	0.0880556	0	0.0128493	0	MIR137HG	400765
ENSG00000288810	0	0	0.261626	0	0	0	NA	NA
ENSG00000285922	0.100152	0	0.200766	0	0.234371	0	NA	NA
ENSG00000226053	0.160315	0	0.160685	0	0.0468952	0	LINC01776	729987
ENSG00000280040	0	0	0	0	0.466649	0	NA	NA
ENSG00000162627	58.811	71.8846	68.7369	46.4012	47.1454	40.8579	SNX7	51375
ENSG00000117598	0	0.0416371	0	0	0	0	PLPPR5	163404
ENSG00000117600	0.106691	0.212926	0.249519	0	0	0	PLPPR4	9890
ENSG00000099260	0.0703708	0.631985	0.211599	0.080632	0.164678	0.0449964	PALMD	54873
ENSG00000156869	2.41642	1.71892	2.35005	0.932062	1.10576	1.42272	FRRS1	391059
ENSG00000162688	10.9033	9.8393	12.2826	9.17975	8.5698	9.92718	AGL	178
ENSG00000117620	4.53625	3.90416	4.36483	2.79377	3.01214	2.73378	SLC35A3	23443
ENSG00000283761	0	0	0.127871	0.14618	0	0	NA	NA
ENSG00000202259	0	0	1.73867	0.99381	0	0	RNU6-1318P	106480141
ENSG00000288826	0.633138	1.38993	0.634596	0.798006	0.148163	1.45743	NA	NA
ENSG00000156875	7.20087	9.3668	8.89294	5.63564	4.62652	4.11105	MFSD14A	64645
ENSG00000156876	11.3759	9.54463	13.2637	10.8534	8.44819	9.38194	SASS6	163786
ENSG00000226952	1.41803	0.7075	2.13194	0	0.414799	0	NA	NA
ENSG00000122435	6.858	7.30994	9.11298	4.49454	5.37996	4.78378	TRMT13	54482
ENSG00000122477	0.807251	0.268509	0.719209	0.256934	0.262373	0.0573524	LRRC39	127495
ENSG00000137992	3.0763	2.93159	2.94463	2.34404	2.69962	2.68502	DBT	1629
ENSG00000225169	0	0.471667	0	0	0	0	NA	NA
ENSG00000285530	0	0	0	0.0540456	0	0	NA	NA
ENSG00000224616	0.440249	0.161851	0.696731	0.0530994	0.23045	0.0296319	NA	NA
ENSG00000137996	44.0765	38.702	40.6213	30.566	25.0579	26.4318	RTCA	8634
ENSG00000207750	2.62752	0	0	9.03197	0	0	MIR553	693138
ENSG00000079335	4.5422	4.7055	4.9697	2.3043	2.37336	2.57181	CDC14A	8556
ENSG00000234332	1.06037	0.52905	1.59421	0	0.155088	0	NA	NA
ENSG00000228086	0	0.602331	0	0.172909	0	0	NA	NA
ENSG00000162692	0.633791	0.747427	1.0395	0	0	0	VCAM1	7412
ENSG00000162694	18.7169	19.6191	16.8117	11.0413	10.3002	10.0147	EXTL2	2135
ENSG00000273204	0.416484	0.831189	4.59187	0.477214	0	1.33154	NA	NA
ENSG00000162695	11.6752	10.0231	12.1161	6.06601	5.67292	7.04827	SLC30A7	148867
ENSG00000230946	0.182504	0	0	0	0	0	NA	NA
ENSG00000117543	13.3645	17.4531	13.2155	13.5147	14.2206	15.3131	DPH5	51611
ENSG00000235795	0	0	0.53378	0	0.311563	0	NA	NA
ENSG00000233184	3.58041	2.80717	3.44884	1.82481	2.18988	1.8434	LOC102606465	102606465
ENSG00000225938	0.0863148	0	0	0	0	0	NA	NA
ENSG00000170989	2.9246	2.81027	3.09419	0.155142	0.221796	0.173152	S1PR1	1901
ENSG00000183298	4.06072	7.49628	7.93664	5.5834	3.91985	5.7123	RPSAP19	730029
ENSG00000118733	0.265683	0	0.133147	0	0	0	OLFM3	118427
ENSG00000060718	24.9111	21.8461	27.3972	8.60935	8.53047	8.33128	COL11A1	1301
ENSG00000234257	0.317921	0	0	0	0	0	SOD2P1	100421046
ENSG00000224613	0.0644094	0	0.0645577	0	0	0	RNPC3-DT	101928436
ENSG00000185946	8.3581	5.65132	5.76801	5.93974	4.19507	4.14696	RNPC3	55599
ENSG00000240038	0	0.231545	0.15505	0.0886254	0.0452508	0	AMY2B	280
ENSG00000227850	0	0.9905	0.994906	1.70604	1.74216	0	SEPTIN2P1	100873333
ENSG00000237897	0	0	0	0.172618	0.352544	0	NA	NA
ENSG00000232952	0.903903	1.40307	1.50998	0.80555	0.88136	0.963288	LOC401957	401957
ENSG00000198890	23.9274	21.5635	22.5477	18.1995	20.7782	21.0097	PRMT6	55170
ENSG00000162631	1.15549	1.17984	1.18509	0.0769758	0.0157211	0.103095	NTNG1	22854
ENSG00000289612	1.25825	0.313891	0.315287	0	0	0.402274	NA	NA
ENSG00000224550	8.71569	5.07329	5.09586	9.15436	5.94882	6.5018	NA	NA
ENSG00000134215	0.377451	0.171202	0.653462	0.0786344	0.0802991	0.153586	VAV3	10451
ENSG00000230489	0.288646	0	0	0	0	0	VAV3-AS1	100873946
ENSG00000085491	23.2456	24.5316	28.1999	16.3379	15.9966	17.6059	SLC25A24	29957
ENSG00000280186	0	0.0764865	0	0	0	0	NA	NA
ENSG00000241361	0.0949371	0.284203	0	0	0	0	SLC25A24P1	727941
ENSG00000186086	0	0.254409	0	0	0	0	NBPF6	653149
ENSG00000162636	7.11606	5.16426	4.84759	5.71817	7.74959	6.95324	FAM102B	284611
ENSG00000162639	41.2319	43.569	41.3269	31.208	27.0149	29.1509	HENMT1	113802
ENSG00000285923	0.188871	1.1308	0.189306	0	0.110496	0	NA	NA
ENSG00000134186	28.6874	27.2374	30.7507	14.0796	14.7847	14.2175	PRPF38B	55119
ENSG00000143107	0.404758	0.115398	0.115911	0	0	0	FNDC7	163479
ENSG00000116266	41.635	38.7525	33.025	22.537	19.3184	24.1436	STXBP3	6814
ENSG00000162641	1.25864	1.20134	1.26153	0.43892	0.288136	0.31492	AKNAD1	254268
ENSG00000203897	0	0	0	0.191332	0	0	SPATA42	642864
ENSG00000121957	12.7345	11.0274	11.8552	12.8108	13.1451	12.6833	GPSM2	29899
ENSG00000121940	5.11751	6.42724	7.04541	2.84761	3.34666	3.39447	CLCC1	23155
ENSG00000085433	27.4234	23.599	24.9649	7.1829	8.56154	7.69505	WDR47	22911
ENSG00000244716	203.782	216.197	181.342	120.622	118.843	105.806	RPL17P7	100132742
ENSG00000197780	77.7002	81.0819	76.972	23.85	23.8254	23.1055	TAF13	6884
ENSG00000273382	1.05174	0.802552	1.61224	1.48865	1.23061	0.751618	NA	NA
ENSG00000215717	24.812	25.074	26.5777	15.0831	13.9619	14.2505	TMEM167B	56900
ENSG00000179902	0	0.405204	0	0.465284	0	0	CFAP276	127003
ENSG00000116299	0.753122	1.37345	0.885004	0.104148	0.0303864	0.0830276	ELAPOR1	57535
ENSG00000031698	347.868	349.016	376.527	117.562	132.509	129.883	SARS1	6301
ENSG00000143126	1.70318	1.99089	2.06478	2.62992	3.17906	1.96028	CELSR2	1952
ENSG00000134222	40.4522	42.2967	41.0072	54.0055	54.5558	53.2048	PSRC1	84722
ENSG00000134243	23.9432	19.4883	25.0736	14.6811	15.8335	15.9801	SORT1	6272
ENSG00000143106	58.9129	65.3061	57.4213	36.7858	34.715	39.6474	PSMA5	5686
ENSG00000143028	2.89503	1.25183	2.80497	0.856936	0.790392	1.17239	SYPL2	284612
ENSG00000162650	13.5807	10.7285	11.2725	5.26806	6.62102	6.01533	ATXN7L2	127002
ENSG00000174151	2.57488	2.97672	3.46206	1.6011	2.33308	2.67042	CYB561D1	284613
ENSG00000181754	0.451805	0.45084	0.661852	0.438042	0.32532	0.333338	AMIGO1	57463
ENSG00000156097	0	0.108691	0	0	0	0.069648	GPR61	83873
ENSG00000065135	33.4861	34.7354	32.8504	20.056	20.1107	19.921	GNAI3	2773
ENSG00000206832	0	0	0	0	0	1.06772	NA	NA
ENSG00000134183	2.55854	0.744648	0.641109	0.122151	0.249473	0.613493	GNAT2	2780
ENSG00000116337	19.4947	16.2049	21.4039	17.2141	18.4784	17.2684	AMPD2	271
ENSG00000228703	0	0.259142	0	0	0	0	NA	NA
ENSG00000235045	0	0	0.245319	0	0	0	NA	NA
ENSG00000168765	4.3524	3.67493	3.57943	4.53949	4.17856	5.04271	GSTM4	2948
ENSG00000213366	2.04147	1.44296	0.554173	0.682253	0.845989	0.761458	GSTM2	2946
ENSG00000134202	42.8518	40.1713	42.257	24.4758	20.0609	21.9534	GSTM3	2947
ENSG00000228420	1.12608	1.87279	0	0	0	0	NA	NA
ENSG00000235005	0.794096	0	0	0	0	0	NA	NA
ENSG00000184371	42.0786	41.6836	38.8045	29.7344	31.0793	31.2557	CSF1	1435
ENSG00000168710	69.4641	62.0841	71.0537	64.8405	75.5498	71.7026	AHCYL1	10768
ENSG00000143093	29.7517	26.467	29.4428	14.1168	20.3645	15.5837	STRIP1	85369
ENSG00000258634	2.75466	3.25624	3.52559	3.0835	1.78513	1.86977	NA	NA
ENSG00000258673	0.92576	0	0.309297	0	0.361069	0	LINC01397	104355139
ENSG00000197106	16.4225	12.6378	15.9582	4.38536	6.33462	4.37833	SLC6A17	388662
ENSG00000227091	0.337328	0	0	0	0	0	NA	NA
ENSG00000235526	21.8064	13.3367	11.6334	5.03752	5.14416	4.72277	NA	NA
ENSG00000224965	0	0.715067	0.478832	0	0	0	NA	NA
ENSG00000116396	8.07697	7.11942	7.04315	1.48076	1.52785	1.32557	KCNC4	3749
ENSG00000227963	0.273721	0.477989	0.137176	0.784086	0.600513	0.350045	RBM15-AS1	440600
ENSG00000162775	29.0007	25.9227	29.1441	10.039	10.9677	9.80998	RBM15	64783
ENSG00000224699	0.274227	0.373148	0.374808	0.199954	0.102094	0.239108	NA	NA
ENSG00000168679	0.876833	0.673046	0.405624	0.888764	0.591899	0.474407	SLC16A4	9122
ENSG00000273373	3.51074	4.0037	3.39315	3.37616	2.67742	4.16897	NA	NA
ENSG00000134248	65.2255	73.934	65.2539	47.8062	41.5701	44.8907	LAMTOR5	10542
ENSG00000177301	0.172719	0.11932	0.0532668	0.00761172	0	0	KCNA2	3737
ENSG00000259834	0.0513277	0	0	0	0	0	NA	NA
ENSG00000237415	0.206557	0	0	0	0	0	NA	NA
ENSG00000143119	0.339895	0.113056	0	0.324548	0.132567	0.0724451	CD53	963
ENSG00000261654	0.328386	0.446842	0.388986	0.0855158	0.227048	0.114532	NA	NA
ENSG00000232811	1.06037	0.52905	1.5183	0.260354	0.708974	0.484298	NA	NA
ENSG00000121931	30.3568	31.0047	32.8302	17.0117	14.8048	15.9853	LRIF1	55791
ENSG00000273010	0.265091	0.661313	0.132851	0.379682	0.310176	0	NA	NA
ENSG00000156171	8.86776	10.4388	12.6379	10.9149	9.88955	9.30269	DRAM2	128338
ENSG00000134255	16.7361	13.7263	19.379	11.6022	13.2785	11.9719	CEPT1	10390
ENSG00000272982	1.51417	3.02186	1.51765	7.8073	2.65753	0	NA	NA
ENSG00000162777	15.1868	16.5901	17.2514	10.2271	10.4436	9.33593	DENND2D	79961
ENSG00000064886	0.472498	0.269422	0.744206	0.0386711	0.434387	0	CHI3L2	1117
ENSG00000236040	0.538708	0	0	0	0	0	CHIAP1	100420342
ENSG00000173947	3.58122	2.40827	2.41899	1.51648	2.32287	1.19473	PIFO	128344
ENSG00000085465	2.44087	2.51684	3.58819	0.372905	0.0475999	0.780369	OVGP1	5016
ENSG00000260948	1.50144	0.61692	1.15081	0.202397	0.568375	0.451788	NA	NA
ENSG00000233337	3.06879	4.08298	5.12642	1.75813	0.997417	0.218027	UBE2FP3	106480360
ENSG00000243960	2.47125	2.95917	0.495389	1.69896	0.289154	0.158017	NA	NA
ENSG00000116455	92.9005	93.8636	90.8541	75.063	63.5433	72.4271	WDR77	79084
ENSG00000199890	1.60965	0	0	0	0	0	NA	NA
ENSG00000116459	129.584	133.989	138.537	98.74	99.9552	98.2915	ATP5PB	515
ENSG00000143110	0.645606	0.966341	2.10305	0.369873	0.0944258	0.103203	C1orf162	128346
ENSG00000121933	0.401735	0	0.100665	0.115079	0	0	TMIGD3	57413
ENSG00000116473	33.2107	33.8113	36.7272	16.6556	15.2562	13.8558	RAP1A	5906
ENSG00000231346	1.09614	1.0938	2.19734	0.104665	0.961927	0.116816	NA	NA
ENSG00000215867	0.142481	0	0	0	0	0.0911052	KRT18P57	643329
ENSG00000197852	4.44352	4.58383	5.80794	0.756838	0.84312	0.710318	INKA2	55924
ENSG00000227811	0	0.521534	0.374181	0	0.218406	0	INKA2-AS1	100506343
ENSG00000284830	0.0413018	0	0.0413969	0	0.0483261	0	LOC101928718	101928718
ENSG00000064703	15.6489	15.6776	18.0861	8.18115	7.7173	7.57926	DDX20	11218
ENSG00000171385	0	0	0.0223101	0	0.0520889	0	KCND3	3752
ENSG00000143079	15.7831	16.0534	18.9955	5.18445	5.7755	6.76046	CTTNBP2NL	55917
ENSG00000134245	0.33541	0.30559	0.409266	0.167095	0.247417	0.214468	WNT2B	7482
ENSG00000007341	6.89145	6.25511	6.79025	4.46121	4.23675	4.18246	ST7L	54879
ENSG00000116489	262.021	261.915	269.916	152.762	161.759	163.181	CAPZA1	829
ENSG00000235299	0	0	1.12278	0	0	0	MRPL53P1	359752
ENSG00000155363	46.8933	39.2587	44.2131	24.1107	28.2015	25.4106	MOV10	4343
ENSG00000225075	3.18346	0	2.79194	1.13989	0	0.508891	NA	NA
ENSG00000155366	173.382	191.792	172.857	65.9982	64.6967	72.205	RHOC	389
ENSG00000155367	0.339422	0.474175	0.340203	0.077783	0.635437	0.303846	PPM1J	333926
ENSG00000261595	0.168161	0.167802	0	0	0	0	NA	NA
ENSG00000184599	0.319627	0.21263	0.640727	0	0	0.0681252	TAFA3	284467
ENSG00000215866	2.48923	2.00093	2.56427	0.277297	0.364073	0.0442128	LINC01356	100996702
ENSG00000224167	0.608762	0.607462	0	0	0	0	NA	NA
ENSG00000228040	0	0	1.14797	0	0	1.46469	NA	NA
ENSG00000155380	148.107	144.228	157.944	38.9212	39.1881	38.1429	SLC16A1	6566
ENSG00000229020	1.95269	2.72793	2.15291	0	0.11424	0.624295	NA	NA
ENSG00000226419	4.66373	4.44461	4.77952	1.01071	1.14452	1.20623	SLC16A1-AS1	100506392
ENSG00000287807	0.128633	0.128359	0	0.073695	0.30102	0.329002	NA	NA
ENSG00000238198	0.362123	0.21681	0.362957	0.165971	0.169484	0.277858	LRIG2-DT	100996251
ENSG00000198799	4.34089	2.85178	3.63864	2.61083	2.76552	2.13359	LRIG2	9860
ENSG00000081026	9.81548	7.75606	10.8119	4.21039	5.90273	5.14521	MAGI3	260425
ENSG00000232499	2.77818	2.94551	2.4365	1.09425	1.93009	1.22129	LOC100421402	100421402
ENSG00000116793	26.3077	25.9971	27.3055	10.7378	11.4376	11.7127	PHTF1	10745
ENSG00000232450	5.01618	3.81369	6.46423	1.50533	0.698726	1.37462	RPS2P14	100270827
ENSG00000081019	5.74793	6.08572	5.81526	5.98312	7.1044	6.00477	RSBN1	54665
ENSG00000231128	0	0.130139	0	0	0	0	NA	NA
ENSG00000134242	0.136529	0.0454126	0	0.0521459	0.0532498	0	PTPN22	26191
ENSG00000226167	0.20608	0.71974	0.41311	0.47226	0.54254	0.197657	AP4B1-AS1	100287722
ENSG00000188761	0.0713972	0.142489	0.143123	0	0	0	BCL2L15	440603
ENSG00000134262	11.3178	9.25973	9.03211	5.2856	5.20921	6.48228	AP4B1	10717
ENSG00000118655	18.6155	17.6999	19.0287	6.72183	6.97223	7.29544	DCLRE1B	64858
ENSG00000235527	0.200905	0	0	0.2302	0.0391789	0.0428208	HIPK1-AS1	101928846
ENSG00000163349	24.7889	20.5321	25.8048	14.2717	18.9794	16.8525	HIPK1	204851
ENSG00000116774	0.50735	1.09691	1.4408	0	0	0.0540681	OLFML3	56944
ENSG00000270780	0	0	0	0.543517	0	0	NA	NA
ENSG00000134207	0.0357272	0	0	0	0	0	SYT6	148281
ENSG00000197323	29.9103	24.0731	28.9948	11.1915	13.5392	11.9857	TRIM33	51592
ENSG00000236480	0.234631	0.23413	0.470343	0.201633	0.0686338	0.225041	NA	NA
ENSG00000116752	107.763	100.681	104.079	36.2885	37.0567	37.2755	BCAS2	10286
ENSG00000175984	3.23245	1.82686	2.40842	0.622762	0.769829	0.640187	DENND2C	163259
ENSG00000213281	61.0028	58.0287	70.8301	53.1215	53.0862	51.5771	NRAS	4893
ENSG00000009307	241.666	217.839	253.122	183.479	191.597	202.454	CSDE1	7812
ENSG00000201900	0	0	1.70555	0.97488	0	5.44028	RNY1P13	106480310
ENSG00000052723	17.8152	15.2515	18.8971	9.7789	9.96693	10.7897	SIKE1	80143
ENSG00000134198	0	0	0.055685	0	0	0	TSPAN2	10100
ENSG00000134259	0.347779	0.303657	0.392153	0	0	0	NGF	4803
ENSG00000173218	11.8203	9.43193	9.00326	8.09355	9.78171	10.0252	VANGL1	81839
ENSG00000177551	0	0.0472855	0	0	0	0	NHLH2	4808
ENSG00000163393	0.997767	0.995636	1.35723	0	0.25017	0.0227854	SLC22A15	55356
ENSG00000173212	0.027051	0.0269932	0.0271133	0	0	0	MAB21L3	126868
ENSG00000163399	288.9	238.535	288.168	85.661	97.6579	101.36	ATP1A1	476
ENSG00000203865	0.497436	0.974363	0.867901	0.48553	0.441916	0.459434	ATP1A1-AS1	84852
ENSG00000224950	0.388079	0.23235	0.233384	0.0444667	0	0	NA	NA
ENSG00000286276	0	0	0.48076	0	0	0	NA	NA
ENSG00000116815	24.0068	21.8148	20.0688	6.32083	6.21558	5.81354	CD58	965
ENSG00000177173	3.70624	2.77374	4.79825	0.619306	1.17449	0.789946	NA	NA
ENSG00000143061	25.2179	21.5622	25.716	7.18185	8.9034	8.14037	IGSF3	3321
ENSG00000272715	0.466505	0	0	0	0	0	NA	NA
ENSG00000134247	5.46145	5.61921	5.13368	2.65876	3.31103	2.71411	PTGFRN	5738
ENSG00000134256	0.146133	0	0	0	0	0	CD101	9398
ENSG00000236137	0.393984	0.294857	0.296168	0.112858	0	0.18894	CD101-AS1	101929099
ENSG00000116830	16.2601	11.1065	15.5197	6.7562	9.19158	8.0368	TTF2	8458
ENSG00000215930	2.07758	0	0	0	0	0	MIR942	100126331
ENSG00000134253	7.6197	6.78143	6.97673	2.1237	1.97589	2.47559	TRIM45	80263
ENSG00000134258	0.547513	0.303524	0.0609748	0.139411	0	0	VTCN1	79679
ENSG00000271427	0.310733	0.620139	0.622898	0	1.8179	0.596066	NA	NA
ENSG00000198162	16.0004	13.5963	14.7426	11.0049	12.213	10.9503	MAN1A2	10905
ENSG00000279513	0.239506	0.477989	0	0.27443	0	0.0765724	NA	NA
ENSG00000226755	0	0	0	0	0.205766	0	NA	NA
ENSG00000183508	20.4774	18.857	19.0676	4.1097	4.10427	4.68784	TENT5C	54855
ENSG00000212266	4.39356	0	2.93579	0	0	0	NA	NA
ENSG00000228217	0.850817	1.2735	0.852777	0.24372	0.497759	0	NA	NA
ENSG00000196505	4.9104	4.0647	5.94707	3.18617	3.31891	3.02087	GDAP2	54834
ENSG00000065183	20.3637	19.6693	22.1071	9.32312	9.59269	10.1124	WDR3	10885
ENSG00000155761	0.173636	0.470291	0.223761	0.0426332	0.0725596	0.0317218	SPAG17	200162
ENSG00000287980	0.132546	0	0	0	0	0	NA	NA
ENSG00000092607	1.59942	1.428	1.39217	0.313477	0.320113	0.403696	TBX15	6913
ENSG00000116874	6.53522	6.39463	5.46916	4.68919	5.71645	5.31471	WARS2	10352
ENSG00000231365	2.28296	1.867	3.23447	1.78979	1.71722	1.45977	WARS2-AS1	101929147
ENSG00000249798	0.17975	0	0	0.205961	0	0	NA	NA
ENSG00000260941	2.27607	1.93053	1.36879	0.717189	0.466054	0.0727681	LINC00622	644242
ENSG00000198857	3.47242	1.26	1.1074	0.632983	0.646383	1.00924	NA	NA
ENSG00000143067	33.7551	27.9946	30.2698	5.85295	7.00734	6.18431	ZNF697	90874
ENSG00000092621	185.128	192.531	195.5	85.581	76.2599	77.2214	PHGDH	26227
ENSG00000134250	75.0766	49.1525	73.7512	33.0094	48.2358	41.1568	NOTCH2	4853
ENSG00000265808	55.9719	57.9114	56.6954	22.4024	21.9411	19.9893	SEC22B	9554
ENSG00000274642	0.209463	1.04508	0.209945	0	0	0	NA	NA
ENSG00000223804	9.74572	8.97684	8.26537	10.3078	5.26302	7.1903	NA	NA
ENSG00000270231	21.4909	21.3254	25.1756	9.084	10.3635	9.73611	NBPF8	728841
ENSG00000270392	2.51242	1.06068	2.80877	0.775053	1.41332	0.61788	PFN1P2	767846
ENSG00000275131	1.29528	1.55102	1.68775	0.341356	0.606231	0.281598	NA	NA
ENSG00000273694	3.69665	0	0	0	0	0	NA	NA
ENSG00000286106	0	0	0.127643	0	0	0	NOTCH2NLR	101929796
ENSG00000273136	6.84607	4.54533	5.75422	2.19271	2.5545	2.55067	NBPF26	101060684
ENSG00000287979	0.136183	0	0	0	0	0.0870777	NA	NA
ENSG00000281741	0	0.983217	1.81058	1.129	0.768598	0.105005	NA	NA
ENSG00000226067	9.57976	10.1004	10.4171	9.88933	6.18611	7.45459	NA	NA
ENSG00000277610	1.08946	0	0	0	0	0.696622	RNVU1-4	101954264
ENSG00000277610	1.08946	0	0	0	0	0.696622	RNVU1-20	101954268
ENSG00000285215	0	0	0.378345	0.576689	0	0.32182	NA	NA
ENSG00000275585	0.135975	0	0	0	0.0795505	0	PDE4DIPP4	101929798
ENSG00000198019	0	0.124071	0	0	0	0.119255	FCGR1B	2210
ENSG00000234998	8.56378	3.49588	6.63271	8.25143	8.88158	9.20937	NA	NA
ENSG00000233029	0.0504295	0.100644	0.151637	0.0577829	0.0885092	0	LOC100996318	100996318
ENSG00000223345	9.57867	6.5347	4.80037	9.1275	9.60664	9.74965	NA	NA
ENSG00000227193	0.723367	0.721822	0.725033	0.621634	0.846391	2.0814	NA	NA
ENSG00000213244	31.3534	20.5719	19.372	22.1457	39.9523	28.8361	NA	NA
ENSG00000188610	16.3111	17.2297	15.1174	23.186	26.0724	23.4776	FAM72B	653820
ENSG00000171943	5.7701	6.73836	8.63721	7.56422	8.3877	7.3468	SRGAP2C	653464
ENSG00000230806	0	0	0.143038	0	0	0.0456254	SRGAP2-AS1	100873165
ENSG00000227082	0	0	0	0	0	0.0570374	LINC02798	107985194
ENSG00000228826	0	0	0	0	0.19215	0	NA	NA
ENSG00000272583	1.1552	1.53698	0.385955	0.441217	0.450558	0.738659	NA	NA
ENSG00000231752	2.51913	1.21032	2.05735	0.427624	1.0735	0.676129	EMBP1	647121
ENSG00000224857	0	0.418521	0.840766	0.240287	0.981496	0.268183	NA	NA
ENSG00000277702	7.5495	9.20746	6.72613	3.8446	3.92598	1.07273	NA	NA
ENSG00000242352	0	0	0.351972	0.12071	0	0	NA	NA
ENSG00000234571	0	0	0.141568	0.404594	0.165264	0.180626	NA	NA
ENSG00000273213	0.200604	0.200176	0.268088	0.306474	0.273842	0.171027	H3-2	440686
ENSG00000263513	0.37301	0.669983	0.822511	0.51288	0.916541	0.858633	FAM72C	554282
ENSG00000289318	3.96419	3.95572	5.95998	1.46	4.9697	3.07794	NA	NA
ENSG00000270872	0	0	0.1754	0	0.102379	0	NA	NA
ENSG00000232527	0.610495	0	0.203967	0.233172	0	1.30121	LSP1P5	645166
ENSG00000232527	0.610495	0	0.203967	0.233172	0	1.30121	LINC02802	100996732
ENSG00000232527	0.610495	0	0.203967	0.233172	0	1.30121	LOC107985200	107985200
ENSG00000207205	2.16572	1.08055	2.1707	0	1.90053	0.6924	RNVU1-15	101954267
ENSG00000237343	0	0	1.14066	0	0	0	NA	NA
ENSG00000233586	1.39315	1.39018	3.83999	0.199537	0	0.668105	NA	NA
ENSG00000266338	33.4688	26.9959	30.6433	15.0582	16.8783	17.7909	NBPF15	284565
ENSG00000227212	28.6591	11.6179	21.095	8.20951	13.8849	6.01294	NA	NA
ENSG00000278099	0	2.16109	0	0	0	0	RNVU1-2A	6063
ENSG00000277918	3.26838	1.08713	0	0	0	0	NA	NA
ENSG00000288905	0.52499	0.349246	2.2802	1.30334	0.102379	0.111896	NA	NA
ENSG00000196369	5.61876	5.65682	5.90826	3.27652	3.55133	3.22384	SRGAP2B	647135
ENSG00000271644	0	0	0	0	0.941706	0	NA	NA
ENSG00000215784	6.71032	10.8902	11.1604	14.5749	14.4089	11.882	FAM72D	728833
ENSG00000272419	5.65173	4.29383	5.21414	2.86997	3.41918	3.44955	NA	NA
ENSG00000277678	7.34267	13.4328	13.4926	4.90779	7.8755	17.9976	RNU1-153P	115409985
ENSG00000281571	1.14954	2.45804	2.13978	1.88166	0.864673	1.78509	NA	NA
ENSG00000223612	6.1967	4.12231	6.21097	3.15568	2.01405	2.64152	NA	NA
ENSG00000276216	3.08942	1.02761	1.54827	0.589985	2.4099	1.97543	NA	NA
ENSG00000236140	3.28268	1.40386	3.29024	0.537335	1.09742	0.299858	NA	NA
ENSG00000162825	2.32387	1.91975	1.89011	0.769355	0.78007	0.718605	NBPF20	100288142
ENSG00000234367	4.00011	0.887015	0.890961	0.254633	3.12028	1.70516	NA	NA
ENSG00000286620	0.404234	0.161348	0.0810331	0.0926356	0	0	NA	NA
ENSG00000270722	2.17892	0	0	0	0	0	NA	NA
ENSG00000278182	0.661747	0	0	0	0	0	NA	NA
ENSG00000275064	0	0	0.282021	0.241801	0	0	NA	NA
ENSG00000272150	0.560245	0.931748	1.40384	0.561696	1.01061	0.865726	NBPF25P	101929780
ENSG00000117262	25.0444	31.2986	18.8466	9.99328	10.8602	5.16742	GPR89A	653519
ENSG00000174827	1.32004	1.93709	1.55657	0.622805	0.8177	0.89371	PDZK1	5174
ENSG00000117281	0.809894	0.853062	1.03725	0.051555	0.342201	0.287701	CD160	11126
ENSG00000265491	18.8158	16.7263	18.4866	10.3427	8.69648	9.74248	RNF115	27246
ENSG00000186141	42.1178	43.2943	46.5965	18.4204	20.6804	19.7774	POLR3C	10623
ENSG00000186364	3.88153	4.23635	3.64731	2.64071	3.40625	3.878	NUDT17	200035
ENSG00000131788	46.6689	42.883	44.9251	55.7667	62.3142	54.1704	PIAS3	10401
ENSG00000198483	0.637544	0.371106	0.319506	0.0608756	0.0621643	0.169857	ANKRD35	148741
ENSG00000143127	2.24635	2.00016	2.35545	1.52455	1.5366	1.28168	ITGA10	8515
ENSG00000244619	0	2.18493	0	0	0	0	NA	NA
ENSG00000131779	50.1279	49.0868	53.162	35.2131	34.8634	35.7767	PEX11B	8799
ENSG00000211451	0.371073	1.01827	0.464909	0.478329	0.97691	0.593177	GNRHR2	114814
ENSG00000265241	20.1638	21.4645	20.9398	13.6789	12.1372	12.7302	RBM8A	9939
ENSG00000234222	0.571566	0.798484	0.458306	1.11335	0.26751	0.584752	LIX1L-AS1	105371260
ENSG00000271601	19.8773	18.4946	16.5577	16.1584	18.5172	16.0019	LIX1L	128077
ENSG00000272031	1.63464	2.07601	1.14192	0.539197	1.15918	1.29861	ANKRD34A	284615
ENSG00000121851	23.5094	25.2754	25.8439	18.0742	17.5694	13.2867	POLR3GL	84265
ENSG00000265972	62.6918	66.0209	70.9151	2.14858	2.19407	2.21906	TXNIP	10628
ENSG00000287190	0	0.197661	0.19854	0	0	0	NA	NA
ENSG00000233396	0.31863	0.715386	0.758488	0.228182	0.163109	0.203738	NA	NA
ENSG00000271425	2.72657	1.77792	2.71933	1.33782	1.453	1.32914	NBPF10	100132406
ENSG00000264343	4.14712	2.21692	3.46389	1.41424	2.07961	1.64156	NOTCH2NLA	388677
ENSG00000276509	0	0.178112	0	0.0511301	0.261062	0	NA	NA
ENSG00000277406	0.731262	1.82425	2.44315	0.698243	0.356512	0.857234	NA	NA
ENSG00000287978	0	0.533802	0.268088	0.153237	0	0.171027	LOC100996756	100996756
ENSG00000276975	0.0335408	0	0.044824	0	0	0.0214466	NA	NA
ENSG00000268043	6.8279	5.02295	7.74278	3.26931	4.47566	4.06314	NBPF12	149013
ENSG00000244371	0.658091	0	0.659606	0	0	0	NA	NA
ENSG00000227242	0.100208	0	0	0	0.0586255	0	NA	NA
ENSG00000225603	0	0	0.107557	0	0	0	NA	NA
ENSG00000201142	1.42937	0	0	0	0	0	RNU1-151P	110806291
ENSG00000230832	0.143974	0.574666	0.432916	0.0824838	0	0.0920596	NA	NA
ENSG00000131791	16.7536	18.6532	19.306	6.99275	7.86464	6.58577	PRKAB2	5565
ENSG00000180867	22.4329	22.4508	23.8733	12.285	13.2013	11.0955	NA	NA
ENSG00000237188	0	0.0987483	0	0	0.0289475	0	NA	NA
ENSG00000131781	1.01262	0.785913	1.46605	0.25784	0.131649	0.0719433	FMO5	2330
ENSG00000226015	3.34268	4.94951	2.80999	2.47103	1.514	1.93053	CCT8P1	644131
ENSG00000131778	0.761301	1.2856	0.645662	1.27492	1.1306	0.973581	CHD1L	9557
ENSG00000278811	0.256897	0.160217	0.0965581	0.0919863	0.432095	0.143731	LINC00624	100289211
ENSG00000272443	0	0	0	0	0	0.411697	NA	NA
ENSG00000116128	10.2774	7.20189	10.5905	7.98853	10.7417	9.8943	BCL9	607
ENSG00000289419	0	0.0960097	0	0	0	0.0615218	NA	NA
ENSG00000162836	8.78004	7.42213	7.81992	2.69752	4.05875	3.75244	ACP6	51205
ENSG00000188092	8.76814	6.76842	8.4567	3.55425	7.98488	4.54868	GPR89B	51463
ENSG00000215859	0.72947	0.38822	0.43869	0.0835839	0.0284511	0.0932874	NA	NA
ENSG00000274372	0.090927	0.0907328	0.0911364	0	0	0.174421	NA	NA
ENSG00000206791	1.06989	0	0	0	0	0	RNU1-129P	106481630
ENSG00000206585	0	1.08713	3.27591	0	0	0	RNVU1-7	26864
ENSG00000229828	0	0.217294	0	0	0	0	NA	NA
ENSG00000263956	6.7787	4.40605	6.79431	3.22443	3.87483	3.20111	NBPF11	200030
ENSG00000225080	1.77783	0	0	0.254633	1.04009	1.13678	NA	NA
ENSG00000198658	1.53202	0.57328	2.68721	0.877705	1.12036	0.2449	NA	NA
ENSG00000227733	0	0	0.0425409	0.0162107	0	0	LOC101927468	101927468
ENSG00000234283	0.850817	1.2735	0	0	1.74216	1.36007	NA	NA
ENSG00000228626	10.6576	10.6348	3.77017	0.718332	0.733539	3.60777	NA	NA
ENSG00000274020	3.16316	3.25016	2.38568	1.47129	1.68566	0.981254	LINC01138	388685
ENSG00000238107	0.279465	0.0929562	0	0	0	0	NA	NA
ENSG00000224481	0.163769	0.054473	0	0.0625496	0	0	NA	NA
ENSG00000272824	0.808469	2.01685	0	0	0	0.775425	NA	NA
ENSG00000207340	1.08946	3.2614	0	1.24832	0	0.696622	RNVU1-1	101954273
ENSG00000278596	0	0	0	0	0	4.17973	MIR6077	102466225
ENSG00000231551	1.44032	1.58097	1.51582	0.990204	1.39035	0.598629	PDE4DIPP6	100132057
ENSG00000225871	1.91548	0.849506	1.38659	1.21933	0.435798	0.476308	NA	NA
ENSG00000285062	0	0	0	1.46232	0.746638	0.816042	NA	NA
ENSG00000280649	4.72855	5.39251	3.89311	2.32202	1.87718	3.34747	NA	NA
ENSG00000274210	4.33143	7.56382	5.42676	0	0	1.3848	NA	NA
ENSG00000270629	6.51257	4.56937	5.50763	2.84691	2.57975	2.75448	NBPF14	25832
ENSG00000286019	9.19159	13.9993	5.98021	6.92886	7.4529	7.32081	NOTCH2NLB	100996763
ENSG00000177144	0.343411	0.342677	0.29503	0.224849	0.344413	0.062738	NUDT4B	440672
ENSG00000275140	0	0.309531	0.932725	0	0	0	NA	NA
ENSG00000178104	7.40086	6.31853	6.86877	2.86098	3.12122	3.39413	PDE4DIP	9659
ENSG00000269713	20.7409	16.2133	18.8628	11.0408	13.6551	11.2566	NBPF9	400818
ENSG00000274019	0	0	0.343071	0	0.600743	0	NA	NA
ENSG00000201699	3.30873	3.30167	0	0	0	0.705222	RNVU1-24	106480167
ENSG00000274265	1.90866	1.69296	1.27537	1.24536	1.17867	1.01703	NA	NA
ENSG00000289614	3.48062	5.094	3.95378	1.7282	3.25806	1.78046	NA	NA
ENSG00000215861	5.51664	4.49376	6.77063	1.03201	1.77838	1.65574	NA	NA
ENSG00000272755	0	0	0.950884	0	0	0.202205	NA	NA
ENSG00000274423	1.87091	3.11152	1.25014	1.2505	0.182425	0.398764	NA	NA
ENSG00000286219	0.723367	0.624278	0.82301	0.257614	0.720577	0.587543	NOTCH2NLC	100996717
ENSG00000271383	0.190793	0.0126924	0.165735	0.0582971	0.133945	0.00813312	NBPF19	101060226
ENSG00000277147	0.0485389	0	0.0973013	0.0278083	0.028397	0	LINC00869	57234
ENSG00000277147	0.0485389	0	0.0973013	0.0278083	0.028397	0	LINC02591	388692
ENSG00000284964	19.9912	27.4292	27.5512	7.15821	10.2336	7.1903	NA	NA
ENSG00000275557	7.99425	13.1623	6.41013	1.14499	0.935386	0.766751	NA	NA
ENSG00000206828	0	0	2.18394	0	0	0	NA	NA
ENSG00000284842	0	0	0.353082	0.282546	0.164873	0	NA	NA
ENSG00000203814	1.33962	1.67095	2.18189	1.34309	3.91863	1.71315	H2BC18	440689
ENSG00000233030	0.605154	0	0.606547	0.115566	0	0.0967366	NA	NA
ENSG00000183598	0	0	0	0	0.891508	0.974379	H3C13	653604
ENSG00000270882	0	0.900454	0	0.516982	0.527926	0.577	H4C14	8370
ENSG00000288825	1.00566	2.67602	1.67995	0.384099	0.588345	0	NA	NA
ENSG00000220323	0.939856	1.38209	2.2311	0.850186	1.62061	1.13866	H2BC19P	337874
ENSG00000261716	2.10855	2.87922	2.50271	2.1299	2.23991	2.28847	H2BC20P	337873
ENSG00000288859	3.34591	5.00815	1.34145	0.19169	1.37023	1.71155	NA	NA
ENSG00000203852	0	0.344189	0.34572	0	0.201794	0	H3C15	333932
ENSG00000270276	1.80476	0.450227	27.1338	0.258491	0	0	H4C15	554313
ENSG00000184678	9.9619	8.25713	7.24707	4.5566	6.25108	3.39039	H2BC21	8349
ENSG00000184260	1.80842	0.360911	1.08755	0.207211	1.48119	0.925068	H2AC20	8338
ENSG00000184270	0	0.717465	0	0	0	0	H2AC21	317772
ENSG00000178096	9.43602	13.4512	12.7741	12.0757	11.471	14.5746	BOLA1	51027
ENSG00000159164	4.77851	3.53898	5.42563	2.30989	2.64272	3.0316	SV2A	9900
ENSG00000143368	324.363	319.513	346.684	188.349	199.716	199.338	SF3B4	10262
ENSG00000014914	8.56851	6.6234	6.47143	7.98572	9.24914	8.4498	MTMR11	10903
ENSG00000264522	16.8018	12.4895	15.4555	8.18027	8.81036	8.64336	OTUD7B	56957
ENSG00000285184	2.51089	1.43173	2.27699	1.05034	1.07257	0.968402	NA	NA
ENSG00000223945	0.616109	0	0.411685	0	0.360446	0.131317	LOC441907	441907
ENSG00000136631	34.5013	31.0558	35.8285	18.1698	20.3232	19.976	VPS45	11311
ENSG00000023902	8.74294	10.7577	7.51121	1.58176	2.26903	2.22775	PLEKHO1	51177
ENSG00000143401	124.733	116.433	118.666	92.792	100.997	101.312	ANP32E	81611
ENSG00000222222	0	0	0.942543	0	0	1.20259	RNU2-17P	106480204
ENSG00000118298	1.53202	0.191093	0.959717	0.383996	0.392125	0.183675	CA14	23632
ENSG00000117362	170.949	198.461	177.11	115.678	116.843	117.78	APH1A	51107
ENSG00000118292	4.36127	3.50965	3.94829	0.564202	0.411533	0.269872	C1orf54	79630
ENSG00000289041	0.50663	0.168516	1.01559	0.290252	0.493995	0	NA	NA
ENSG00000159208	8.21783	7.054	9.7424	3.5437	3.25685	3.8421	CIART	148523
ENSG00000266472	101.009	104.359	103.988	47.4961	46.3413	51.106	MRPS21	54460
ENSG00000117360	113.021	93.3548	115.21	63.6479	77.9423	71.2736	PRPF3	9129
ENSG00000163125	24.9115	16.1325	22.4414	10.9632	16.5729	14.6156	RPRD2	23248
ENSG00000143374	22.0396	18.5991	23.5325	19.0337	19.2453	19.5289	TARS2	80222
ENSG00000283933	5.41429	0	0	0	1.58378	1.731	MIR6878	102465529
ENSG00000143369	7.75398	4.69184	5.45683	1.18147	1.44777	1.0549	ECM1	1893
ENSG00000228126	2.52539	1.26	2.53121	0.904261	0.369362	2.42218	FALEC	100874054
ENSG00000237781	5.64226	3.21726	5.92455	0.461785	1.57187	0.515395	NA	NA
ENSG00000143382	7.98906	4.08418	5.83795	3.26928	4.3976	3.42235	ADAMTSL4	54507
ENSG00000264553	4.15515	2.07314	2.08236	0	0	0	MIR4257	100422997
ENSG00000203804	0.28005	0.372602	0.374259	0.106962	0.054613	0	NA	NA
ENSG00000143384	255.044	244.058	244.048	85.2274	95.1409	88.4807	MCL1	4170
ENSG00000143384	255.044	244.058	244.048	85.2274	95.1409	88.4807	ADAMTSL4-AS1	574406
ENSG00000289457	1.54027	0	0.441091	0.252124	0	0	NA	NA
ENSG00000277452	2.39026	0.596288	0	0	1.39839	0	RN7SL473P	106479396
ENSG00000274963	1.19513	2.38515	2.9947	0.342349	0	0	RN7SL600P	106481086
ENSG00000253047	1.47662	1.47347	0	0	0	0	NA	NA
ENSG00000143420	98.9005	105.026	99.4033	61.5342	55.7505	58.4013	ENSA	2029
ENSG00000276103	0	3.04769	0	0	0	0	NA	NA
ENSG00000288880	2.97236	3.7899	3.80676	1.60828	2.22197	2.00617	NA	NA
ENSG00000143457	23.964	20.3744	20.6943	12.7789	15.5589	13.6042	GOLPH3L	55204
ENSG00000143452	1.12608	1.77915	1.03462	1.98918	2.19599	1.9801	HORMAD1	84072
ENSG00000163131	5.96601	7.76661	7.2513	0.66788	0.361069	0.591948	CTSS	1520
ENSG00000143387	4.4332	3.44068	4.84736	1.77018	1.2051	0.916258	CTSK	1513
ENSG00000224690	0.840807	0	0.421372	0	0	0.268814	UBE2D3P3	100874262
ENSG00000143437	26.535	20.2976	23.6573	16.546	18.5258	20.1073	ARNT	405
ENSG00000143379	20.125	17.4044	23.3603	13.133	16.9992	15.5645	SETDB1	9869
ENSG00000143418	196.645	177.172	190.47	140.068	157.636	158.546	CERS2	29956
ENSG00000231073	1.45656	1.45345	1.94656	0.278159	0.568094	0	NA	NA
ENSG00000143412	4.7231	2.06913	4.50306	5.08182	4.24587	5.30349	ANXA9	8416
ENSG00000143409	8.12144	6.19725	8.08694	11.5865	11.5212	10.4878	MINDY1	55793
ENSG00000143363	12.664	14.4096	15.3926	15.6925	17.1981	16.1219	PRUNE1	58497
ENSG00000200759	0	0	0	4.78329	0	0	RNU6-884P	106479957
ENSG00000163141	1.40262	1.23812	1.62213	0.278159	0.441851	0.586407	BNIPL	149428
ENSG00000143443	5.65579	6.58433	6.18416	4.71309	3.30884	5.04107	C1orf56	54964
ENSG00000197622	69.4233	64.1236	68.4498	36.9282	41.5068	41.6554	CDC42SE1	56882
ENSG00000213190	21.0117	25.0597	19.4734	8.57486	9.21946	9.20225	MLLT11	10962
ENSG00000143458	4.85136	4.17536	4.3155	2.54777	2.41249	2.31361	GABPB2	126626
ENSG00000261168	0.348968	0	0.699543	0.333211	0.068053	0.148758	NA	NA
ENSG00000143434	3.89487	2.59103	3.27564	3.25733	2.59294	2.66221	SEMA6C	10500
ENSG00000289288	0	0.142404	0	0	0.16698	0.182502	NA	NA
ENSG00000163154	0.617173	0	0	0	0	0	TNFAIP8L2	79626
ENSG00000163156	37.5501	45.4741	34.2794	16.2608	17.5333	18.5431	SCNM1	79005
ENSG00000163156	37.5501	45.4741	34.2794	16.2608	17.5333	18.5431	TNFAIP8L2-SCNM1	100534012
ENSG00000163155	8.47764	9.38368	8.49717	5.55075	5.16812	5.69408	LYSMD1	388695
ENSG00000163157	1.16021	0.868295	0.872158	0.249259	0.424226	2.04011	TMOD4	29765
ENSG00000163159	72.0126	84.2482	84.0304	62.9349	55.4815	64.5705	VPS72	6944
ENSG00000143398	83.8346	74.6003	82.3311	36.4464	43.8473	41.1285	PIP5K1A	8394
ENSG00000159352	459.819	506.143	479.143	287.038	276.195	271.134	PSMD4	5710
ENSG00000232671	3.98255	4.87723	5.6247	2.17792	0.635437	3.47252	ZNF687-AS1	100507670
ENSG00000143373	19.2272	17.9963	19.2715	16.3097	20.1211	18.4414	ZNF687	57592
ENSG00000143393	77.2301	72.9294	75.0635	27.8828	30.6578	30.4114	PI4KB	5298
ENSG00000273481	0	0	0.372314	0	0.869267	0	NA	NA
ENSG00000143390	38.3672	35.3552	44.3906	31.1209	34.0701	32.825	RFX5	5993
ENSG00000237976	3.31385	0.275564	0.83037	0.949265	0.64624	0.176578	NA	NA
ENSG00000143416	0	0	0	0.05301	0.811984	0	SELENBP1	8991
ENSG00000159377	882.264	967.388	861.082	562.547	528.226	566.998	PSMB4	5692
ENSG00000143442	35.7771	25.1346	30.8477	22.9634	27.5794	24.1589	POGZ	23126
ENSG00000238711	1.86116	0	1.86545	0	0	0	RNY4P25	100862665
ENSG00000143375	4.09813	3.42529	3.7565	5.7994	7.70497	7.12217	CGN	57530
ENSG00000143367	96.2564	83.9585	101.601	30.9292	32.3903	33.2345	TUFT1	7286
ENSG00000232536	2.71744	2.71163	0.340462	0.389211	0.39745	0.651593	NA	NA
ENSG00000207606	0	1.85719	5.59635	0	4.35539	0	MIR554	693139
ENSG00000223861	1.80476	0	1.44714	1.24076	0.422341	0.6924	RPS10P6	729374
ENSG00000143376	20.4393	14.7084	19.7723	18.9862	22.3632	21.7559	SNX27	81609
ENSG00000250734	0.333966	0	0	0.573995	0	0.640631	NA	NA
ENSG00000206635	0	0	0	0.956658	0	0	RNU6-1062P	106480634
ENSG00000159409	0.128034	0	0	0.0366759	0	0.0614005	CELF3	11189
ENSG00000143436	70.5052	79.24	78.1294	71.5868	59.4383	62.4433	MRPL9	65005
ENSG00000143450	1.6536	2.55761	1.98889	0.923677	0.653006	1.08378	OAZ3	51686
ENSG00000249602	17.3059	16.3355	11.7201	5.89522	9.03002	10.1685	NA	NA
ENSG00000268288	0.346935	0	0	0.198762	0	0	NA	NA
ENSG00000182134	12.8714	10.5338	15.4998	10.3715	11.2412	10.0065	TDRKH	11022
ENSG00000203288	2.29746	1.4108	1.23994	0.607492	0.930528	0.452012	TDRKH-AS1	109729141
ENSG00000269489	0	0	0	0	0.380799	0.832393	NA	NA
ENSG00000143365	0.056488	0	0	0.12945	0	0.072239	RORC	6097
ENSG00000225556	2.84736	7.00171	4.58665	2.91299	1.01138	2.66596	C2CD4D	100191040
ENSG00000201134	0	1.74794	0	0	0	0	NA	NA
ENSG00000234614	0	0.352352	0.707838	0	0.826319	0	NA	NA
ENSG00000196407	0.307789	0.460698	0	0.0881674	0	0.295209	THEM5	284486
ENSG00000159445	12.257	11.9163	12.8117	9.73065	11.1249	10.5244	THEM4	117145
ENSG00000285651	0.0639254	0	0.640727	0	0	0	NA	NA
ENSG00000197747	1338.69	1482.23	1407.05	1341.69	1255.93	1297.41	S100A10	6281
ENSG00000229021	0.43483	0.17356	0.174333	0.298941	0.228952	0.333646	NA	NA
ENSG00000163191	1903.82	2083.11	1900.57	1094.53	975.112	1050.13	S100A11	6282
ENSG00000232678	0	0	2.75512	0.393701	0	0.439407	SPTLC1P4	100874500
ENSG00000182898	0	0.0494426	0	0	0.0869629	0	TCHHL1	126637
ENSG00000159450	1.68824	1.40386	1.92287	0.322401	0.359156	0.310762	TCHH	7062
ENSG00000215853	0.100124	0	0	0	0	0	RPTN	126638
ENSG00000237975	2.12528	2.61393	2.27879	1.30254	1.19517	1.15879	FLG-AS1	339400
ENSG00000236427	0	0	3.60873	0	0	0	NA	NA
ENSG00000197915	0.593778	0.370319	0.260376	0.0637838	0.206258	0.201701	HRNR	388697
ENSG00000143631	4.3156	2.04867	3.49963	1.60029	2.38588	1.73249	FLG	2312
ENSG00000143520	0.234991	0.0390815	0.0981385	0.123409	0.114565	0.137736	FLG2	388698
ENSG00000186207	0	0	0	0	0.243092	0	LCE5A	254910
ENSG00000169509	0	0.248315	0.249419	0	0	0	CRCT1	54544
ENSG00000185966	0.288646	0	0	0	0	0	LCE3E	353145
ENSG00000187238	0	0	0.621816	0	0	0	LCE3B	353143
ENSG00000187180	0.571749	0	0	0	0	0	LCE2C	353140
ENSG00000203786	0	0	0.143726	0.0410764	0	0	KPRP	448834
ENSG00000240386	0.492208	0	0	0	0	0	LCE1F	353137
ENSG00000186226	0.275091	0	0	0	0	0	LCE1E	353135
ENSG00000163207	0.166052	0	0	0	0	0	IVL	3713
ENSG00000163216	0	0	0.170231	0	0	0	SPRR2D	6703
ENSG00000203783	0	0	0.146549	0	0	0	PRR9	574414
ENSG00000163220	0	0	0	0	0.364849	0	S100A9	6280
ENSG00000237008	0	0	0	0	0	0.165574	NA	NA
ENSG00000143556	0.735274	0	0	0	0	0	S100A7	6278
ENSG00000238279	6.80414	9.30427	4.04137	3.75377	4.1281	3.38387	NA	NA
ENSG00000197956	3007.88	3505.39	3041.45	1891.83	1700.36	1711.8	S100A6	6277
ENSG00000196420	2.96623	4.00456	2.97306	0.0999633	0.714556	1.33882	S100A5	6276
ENSG00000196154	210.68	239.786	211.644	194.051	173.424	183.282	S100A4	6275
ENSG00000188015	48.4389	61.4793	54.2999	24.343	19.3895	14.8071	S100A3	6274
ENSG00000196754	27.2746	33.0978	27.4532	6.88596	4.53006	4.43387	S100A2	6273
ENSG00000285867	0.450054	0.785913	0.563864	0	0.131649	0.0719433	NA	NA
ENSG00000188643	174.599	197.221	158.349	41.2643	33.6726	41.463	S100A16	140576
ENSG00000189334	2.51847	2.23386	1.68285	0	0.0818554	0	S100A14	57402
ENSG00000189171	83.0499	86.2939	71.786	12.2224	11.4782	12.4233	S100A13	6284
ENSG00000271853	1.1864	1.18386	2.85391	1.35939	0.555269	0	NA	NA
ENSG00000160678	8.02199	8.73257	4.93392	2.92464	1.91993	2.21497	S100A1	6271
ENSG00000272030	0.215008	0	0.646509	0	0	0	NA	NA
ENSG00000160679	61.5022	68.851	63.9918	38.1876	33.8879	36.9291	CHTOP	26097
ENSG00000143553	64.8419	78.924	72.8474	58.3762	58.8824	58.4329	SNAPIN	23557
ENSG00000143621	410.256	444.906	424.192	255.342	250.909	266.469	ILF2	3608
ENSG00000169418	0.555013	0.340817	0.171167	0.195675	0.0499543	0.0818967	NPR1	4881
ENSG00000143624	51.6769	45.9588	48.366	33.0236	37.3962	34.1072	INTS3	65123
ENSG00000233222	0	0.564209	0	0.647863	0	0	NA	NA
ENSG00000143554	2.61263	2.87307	2.61864	2.99359	2.65145	2.89791	SLC27A3	11000
ENSG00000143614	15.4971	13.3712	14.2715	9.90647	11.6841	10.8479	GATAD2B	57459
ENSG00000223599	0.136495	0	0.273618	0	0.239563	0.174555	NA	NA
ENSG00000284738	0	0.269117	0.135157	0.386273	0.23667	0.0862234	LOC101928059	101928059
[truncated: 30,440 more rows]
[truncated: 5 more columns]
